# Supplementary material for: N′-[1-(2-Hy­droxy­phen­yl)ethyl­idene]thio­phene-2-carbohydrazide
Source: Acta Crystallogr Sect E Struct Rep Online. 2010 Dec 4;67(Pt 1):o32. doi: 10.1107/S1600536810050002 (PMC3050207; doi:10.1107/S1600536810050002)
Supplement: Supplementary file 2 [file e-67-00o32-Isup2.hkl]

# 
# h,k,l, Fc-squared, Fo-squared, sigma(Fo-squared) and status flag 
# 
data_I
_shelx_title ' I         Pbca         R = 0.06' 
_shelx_refln_list_code          4 
_shelx_F_calc_maximum      221.58 
_exptl_crystal_F_000      1088.00 
_reflns_d_resolution_high  0.8409 
 
loop_ 
 _symmetry_equiv_pos_as_xyz 
 'x, y, z' 
 '-x+1/2, -y, z+1/2' 
 'x+1/2, -y+1/2, -z' 
 '-x, y+1/2, -z+1/2' 
 '-x, -y, -z' 
 'x-1/2, y, -z-1/2' 
 '-x-1/2, y-1/2, z' 
 'x, -y-1/2, z-1/2' 
 
_cell_length_a    13.4540 
_cell_length_b     7.6303 
_cell_length_c    24.3050 
_cell_angle_alpha  90.000 
_cell_angle_beta   90.000 
_cell_angle_gamma  90.000 
 
_shelx_F_squared_multiplier     1.000 
 
loop_ 
 _refln_index_h 
 _refln_index_k 
 _refln_index_l 
 _refln_F_squared_calc 
 _refln_F_squared_meas 
 _refln_F_squared_sigma 
 _refln_observed_status 
   2   0   0    25842.23    23420.68    579.83 o 
   4   0   0     2035.44     2089.21     76.61 o 
   6   0   0     1051.39     1001.59     58.80 o 
   8   0   0     2440.07     2409.16     97.49 o 
  10   0   0     3546.05     3419.41    146.61 o 
  12   0   0     1762.48     1838.75    125.99 o 
  14   0   0       57.72       36.53    104.36 o 
  16   0   0      395.83      334.42     80.96 o 
   2   1   0     8776.72     7244.73    181.36 o 
   4   1   0     2010.21     1858.36     47.49 o 
   6   1   0     3733.09     3672.36     62.34 o 
   8   1   0      776.21      801.94     48.06 o 
  10   1   0     2615.81     2686.21     94.31 o 
  12   1   0     1970.35     2078.45     93.50 o 
  14   1   0       81.29      129.20     52.91 o 
   0   2   0      138.32       30.00     52.18 o 
   2   2   0      860.33      779.36     25.79 o 
   4   2   0     3502.24     3373.10     46.03 o 
   6   2   0     2335.56     2464.90     55.74 o 
   8   2   0     2828.93     2971.56     61.29 o 
  10   2   0      380.34      394.07     54.72 o 
  12   2   0      354.61      308.36     56.95 o 
  14   2   0       85.93       32.66     62.95 o 
   2   3   0      546.80      514.70     22.51 o 
   4   3   0       58.27       82.61     23.50 o 
   6   3   0       81.23       57.55     22.93 o 
   8   3   0      695.83      763.30     53.79 o 
  10   3   0     1206.44     1204.11     74.44 o 
  12   3   0        3.99       67.31     53.48 o 
  14   3   0       59.87      128.95     50.68 o 
   0   4   0      140.62      186.90     47.53 o 
   2   4   0     1980.34     2029.79     52.17 o 
   4   4   0     2395.74     2689.95     59.68 o 
   6   4   0       16.80       57.82     28.10 o 
   8   4   0      424.12      452.38     33.77 o 
  10   4   0      883.92      925.72     38.88 o 
  12   4   0        8.01       16.36     28.87 o 
  14   4   0      147.89      156.47     74.58 o 
   2   5   0      349.77      380.10     30.71 o 
   4   5   0     1684.81     1751.12     45.23 o 
   6   5   0      404.02      429.77     42.45 o 
   8   5   0       12.33       -4.02     36.59 o 
  10   5   0       11.38       44.41     29.64 o 
  12   5   0      117.42       75.03     31.85 o 
   0   6   0      304.00      305.97     60.02 o 
   2   6   0       22.89       23.26     35.19 o 
   4   6   0      232.80      267.91     33.87 o 
   6   6   0       13.10        1.66     36.22 o 
   8   6   0      789.99      851.19     74.22 o 
  10   6   0       15.91       56.23     31.80 o 
  12   6   0        1.27      -17.11     60.85 o 
   2   7   0      120.46      101.90     35.50 o 
   4   7   0        4.79       28.49     29.33 o 
   6   7   0      368.63      321.38     55.40 o 
   8   7   0        1.24      -30.85     44.34 o 
  10   7   0      170.43      117.03     74.93 o 
   0   8   0       51.82       42.43     47.33 o 
   2   8   0        6.13       14.79     24.06 o 
   4   8   0       42.78       52.99     31.89 o 
   6   8   0       23.79       99.96     41.26 o 
   2   9   0      130.13       80.94     57.31 o 
   1   1   1      337.63      301.65     14.28 o 
   2   1   1     7860.00     7073.75     86.65 o 
   3   1   1        0.11       33.51     21.93 o 
   4   1   1     2445.36     2095.14     29.26 o 
   5   1   1      242.15      236.00     21.71 o 
   6   1   1     2787.03     2592.20     46.33 o 
   7   1   1       41.32       43.13     20.37 o 
   8   1   1       26.94       30.48     24.74 o 
   9   1   1        5.69       -3.94     27.31 o 
  10   1   1     1643.71     1614.72     53.31 o 
  11   1   1      286.29      293.05     39.50 o 
  12   1   1        9.53       44.73     36.44 o 
  13   1   1       44.48       45.26     36.68 o 
  14   1   1      207.84      265.48     41.34 o 
  15   1   1        0.25       16.61     37.29 o 
   0   2   1     6764.39     6533.98     88.29 o 
   1   2   1     2482.06     2351.98     33.36 o 
   2   2   1       34.53       41.55     14.63 o 
   3   2   1       33.36       39.33     15.16 o 
   4   2   1     1442.99     1408.17     25.04 o 
   5   2   1       92.39       83.85     17.35 o 
   6   2   1       22.57       34.91     18.47 o 
   7   2   1      239.88      254.64     26.76 o 
   8   2   1      571.78      522.93     31.93 o 
   9   2   1        0.02      -21.51     25.05 o 
  10   2   1      396.69      349.34     35.61 o 
  11   2   1       25.90       57.46     35.61 o 
  12   2   1       43.24       62.52     36.86 o 
  13   2   1       28.48       46.65     41.18 o 
  14   2   1        4.59      -23.12     35.70 o 
  15   2   1       12.43       31.13     38.23 o 
   1   3   1      211.20      210.88     15.36 o 
   2   3   1     1892.67     1953.02     22.99 o 
   3   3   1     2681.26     2799.15     30.01 o 
   4   3   1     3650.64     3345.90     41.65 o 
   5   3   1      502.18      525.17     20.17 o 
   6   3   1     1677.12     1693.18     24.47 o 
   7   3   1        9.01        4.21     16.21 o 
   8   3   1      148.65      136.16     20.17 o 
   9   3   1       37.53       46.21     29.04 o 
  10   3   1        2.24        9.12     29.21 o 
  11   3   1       16.79       26.33     32.27 o 
  12   3   1      925.19      979.05     48.94 o 
  13   3   1        3.88       13.81     36.72 o 
  14   3   1       30.53       84.85     37.88 o 
  15   3   1        1.41      -21.48     37.49 o 
   0   4   1      414.49      456.23     29.28 o 
   1   4   1      136.57      142.73     21.00 o 
   2   4   1      528.72      578.94     21.19 o 
   3   4   1      636.92      652.37     21.43 o 
   4   4   1      434.28      487.96     22.58 o 
   5   4   1       31.66       21.09     15.58 o 
   6   4   1       79.34      125.38     20.63 o 
   7   4   1      198.66      221.05     33.34 o 
   8   4   1      214.26      192.12     22.63 o 
   9   4   1        4.91       21.41     23.14 o 
  10   4   1      111.46       95.92     21.94 o 
  11   4   1       28.67       42.73     21.00 o 
  12   4   1        8.72       -1.57     20.55 o 
  13   4   1        9.59        3.89     19.89 o 
  14   4   1       15.17       19.42     26.47 o 
   1   5   1       27.01       43.72     14.35 o 
   2   5   1       17.08       26.95     15.17 o 
   3   5   1       79.73      116.04     19.39 o 
   4   5   1      628.87      670.81     26.25 o 
   5   5   1       38.07       46.36     17.83 o 
   6   5   1      854.79      956.68     32.58 o 
   7   5   1        0.28       -2.03     15.07 o 
   8   5   1       41.63       57.04     28.24 o 
   9   5   1      133.66      143.58     22.29 o 
  10   5   1       57.75       55.34     21.90 o 
  11   5   1       17.34       21.44     20.25 o 
  12   5   1       90.19       81.61     20.27 o 
  13   5   1       26.01       -9.06     39.21 o 
   0   6   1      381.34      370.77     40.41 o 
   1   6   1        2.31       -8.13     26.34 o 
   2   6   1       70.02       87.42     25.59 o 
   3   6   1      277.71      330.35     28.56 o 
   4   6   1      194.04      152.43     23.91 o 
   5   6   1        3.37       15.28     29.46 o 
   6   6   1       55.26       39.77     26.89 o 
   7   6   1        0.66       -3.92     19.19 o 
   8   6   1      402.45      421.54     38.94 o 
   9   6   1       53.06       37.27     19.18 o 
  10   6   1       14.32       23.96     26.02 o 
  11   6   1        0.76        3.48     38.56 o 
   1   7   1       28.61       20.75     23.07 o 
   2   7   1      268.54      197.72     29.08 o 
   3   7   1        0.30       19.73     17.12 o 
   4   7   1       25.17       29.26     24.37 o 
   5   7   1        0.95      -24.37     24.84 o 
   6   7   1       18.76       42.11     26.22 o 
   7   7   1        1.80       -1.35     26.59 o 
   8   7   1        4.42       37.86     27.25 o 
   9   7   1       67.78       63.89     31.78 o 
  10   7   1        4.87      -27.88     25.70 o 
   0   8   1      141.15      123.29     32.21 o 
   1   8   1       49.52       40.09     24.29 o 
   2   8   1       71.79       32.32     23.80 o 
   3   8   1       72.66       57.86     23.61 o 
   4   8   1      108.24       78.01     23.78 o 
   5   8   1        4.56      -30.17     24.44 o 
   6   8   1       32.84       85.63     26.45 o 
   7   8   1       13.45       16.00     29.88 o 
   1   9   1       11.37      -15.21     27.73 o 
   2   0   2      947.31      800.13     28.66 o 
   3   0   2     1515.88     1359.76     48.75 o 
   4   0   2      166.81      186.20     33.56 o 
   5   0   2      362.45      339.80     33.16 o 
   6   0   2     2849.39     2780.55     52.40 o 
   7   0   2      136.53      221.15     41.34 o 
   8   0   2     1546.21     1550.74     57.03 o 
   9   0   2      285.16      279.09     46.56 o 
  10   0   2       18.34       -4.79     50.18 o 
  11   0   2       87.39       70.41     44.60 o 
  12   0   2      234.85      138.80     70.06 o 
  13   0   2       44.31       52.57     47.53 o 
  14   0   2       91.80      144.22     66.12 o 
  15   0   2       10.50      119.87     63.44 o 
   1   1   2     2124.83     1946.13     25.74 o 
   2   1   2    10266.36     9348.06     90.62 o 
   3   1   2     1989.54     1788.93     33.68 o 
   4   1   2     1435.49     1337.47     31.02 o 
   5   1   2      555.51      594.35     24.98 o 
   6   1   2        7.51       24.78     21.80 o 
   7   1   2      302.16      310.85     24.31 o 
   8   1   2      446.54      448.36     25.51 o 
   9   1   2      136.55      150.62     29.96 o 
  10   1   2      928.66      913.55     43.95 o 
  11   1   2      258.04      277.40     43.86 o 
  12   1   2     1180.39     1210.91     54.60 o 
  13   1   2      219.66      164.79     36.51 o 
  14   1   2       77.68      117.25     35.24 o 
  15   1   2       49.71       60.93     31.73 o 
   0   2   2    44935.92    17613.63  10385.63 o 
   1   2   2    13516.91    13278.82    111.94 o 
   2   2   2      898.10      747.22     15.96 o 
   3   2   2       80.46       85.25     11.51 o 
   4   2   2      200.81      155.52     15.16 o 
   5   2   2     1620.71     1684.43     31.53 o 
   6   2   2      442.26      456.84     27.92 o 
   7   2   2      850.12      837.25     32.99 o 
   8   2   2     1885.89     1882.20     46.87 o 
   9   2   2      511.32      525.39     38.70 o 
  10   2   2     1829.10     1813.47     49.26 o 
  11   2   2      113.46      100.70     36.51 o 
  12   2   2        3.25       29.55     29.85 o 
  13   2   2      247.14      218.68     34.59 o 
  14   2   2        8.58       17.08     36.81 o 
  15   2   2       18.84       30.15     36.61 o 
   1   3   2      453.72      474.06     16.44 o 
   2   3   2      716.42      725.16     19.87 o 
   3   3   2      922.18      945.55     19.22 o 
   4   3   2      609.50      551.73     18.46 o 
   5   3   2      404.52      388.05     18.93 o 
   6   3   2     1512.10     1558.60     26.11 o 
   7   3   2       88.99       91.49     18.49 o 
   8   3   2       55.03       48.84     19.79 o 
   9   3   2        1.21        6.67     31.37 o 
  10   3   2      168.09      178.00     36.43 o 
  11   3   2        8.95       20.92     33.56 o 
  12   3   2       24.43       14.63     36.23 o 
  13   3   2        4.74       -1.74     38.08 o 
  14   3   2        6.56        0.56     41.06 o 
  15   3   2        0.72       -6.51     43.79 o 
   0   4   2     3184.22     3039.40     50.46 o 
   1   4   2      159.78      169.87     18.36 o 
   2   4   2      294.68      323.51     19.17 o 
   3   4   2      885.26     1044.91     22.63 o 
   4   4   2      642.59      702.47     23.79 o 
   5   4   2      374.97      398.76     21.56 o 
   6   4   2      270.73      342.32     24.40 o 
   7   4   2      106.00       96.82     21.31 o 
   8   4   2      776.52      800.60     28.31 o 
   9   4   2       27.54       52.16     23.36 o 
  10   4   2      543.92      594.66     27.50 o 
  11   4   2       15.32       23.10     19.55 o 
  12   4   2        2.88       -4.34     19.31 o 
  13   4   2       51.72       21.01     18.31 o 
  14   4   2       28.74       13.68     29.14 o 
   1   5   2      128.53      110.66     24.87 o 
   2   5   2     1976.62     2046.43     38.04 o 
   3   5   2       14.69        7.68     14.52 o 
   4   5   2      165.48      154.70     24.07 o 
   5   5   2      154.11      132.13     20.07 o 
   6   5   2        9.85      -12.77     24.18 o 
   7   5   2      128.62      179.81     28.46 o 
   8   5   2       64.33       38.59     16.65 o 
   9   5   2       40.32       47.19     22.42 o 
  10   5   2      168.34      127.99     23.35 o 
  11   5   2      178.84      190.07     24.81 o 
  12   5   2        0.79       25.43     28.05 o 
  13   5   2       13.49       12.55     34.94 o 
   0   6   2        0.89       22.36     20.66 o 
   1   6   2       31.66       23.03     21.87 o 
   2   6   2       89.45      118.67     24.16 o 
   3   6   2        4.69      -13.16     23.71 o 
   4   6   2       41.71       28.17     28.04 o 
   5   6   2       20.04       27.69     15.85 o 
   6   6   2       29.70       47.65     28.07 o 
   7   6   2       74.27       80.82     27.73 o 
   8   6   2       64.28       65.29     24.98 o 
   9   6   2       38.17       74.80     31.40 o 
  10   6   2       15.23       15.94     21.00 o 
  11   6   2        0.04       55.46     31.26 o 
   1   7   2        9.19       -9.73     20.76 o 
   2   7   2      417.16      424.40     27.37 o 
   3   7   2        3.82        9.01     20.95 o 
   4   7   2        4.16       30.82     20.58 o 
   5   7   2       68.75       67.77     25.77 o 
   6   7   2       83.33       80.14     37.09 o 
   7   7   2        7.02      -12.55     37.20 o 
   8   7   2        6.73       25.86     22.97 o 
   9   7   2        4.06       59.83     38.87 o 
  10   7   2       38.94       87.17     32.93 o 
   0   8   2      103.63       66.58     42.13 o 
   1   8   2       17.48       22.26     21.78 o 
   2   8   2       12.36       19.86     21.67 o 
   3   8   2        0.06        6.40     17.14 o 
   4   8   2       38.90       54.15     20.24 o 
   5   8   2       16.05       18.97     24.76 o 
   6   8   2        0.84       50.76     28.50 o 
   7   8   2        8.45       29.42     32.30 o 
   1   9   2        4.33       22.71     27.20 o 
   1   1   3      829.72      721.98     14.40 o 
   2   1   3    49095.73    46265.39   5750.13 o 
   3   1   3      276.01      275.96     23.74 o 
   4   1   3     2546.89     2209.45     36.16 o 
   5   1   3      215.25      233.28     18.41 o 
   6   1   3    10219.37    10397.54    129.33 o 
   7   1   3      856.91      913.86     33.38 o 
   8   1   3       67.77       11.31     27.87 o 
   9   1   3     1150.31     1177.79     37.44 o 
  10   1   3        0.99       11.26     36.31 o 
  11   1   3      704.12      825.02     47.30 o 
  12   1   3     1180.98     1288.83     53.45 o 
  13   1   3      176.82      155.84     30.80 o 
  14   1   3      190.90      219.48     35.57 o 
  15   1   3       11.96       35.33     28.70 o 
   0   2   3    33505.23    32454.30   2990.14 o 
   1   2   3    41760.16    38866.66   1586.51 o 
   2   2   3      644.37      567.12     17.47 o 
   3   2   3     3451.46     3484.98     37.43 o 
   4   2   3     2656.04     2673.61     46.17 o 
   5   2   3     1259.11     1296.64     23.87 o 
   6   2   3     1294.74     1405.86     33.24 o 
   7   2   3      923.26      947.43     28.97 o 
   8   2   3      431.23      448.18     30.22 o 
   9   2   3      543.41      586.44     33.47 o 
  10   2   3      155.24      183.79     30.61 o 
  11   2   3       61.71       34.44     34.99 o 
  12   2   3      219.47      177.84     30.87 o 
  13   2   3        1.01        0.74     33.64 o 
  14   2   3        6.80       19.08     33.04 o 
  15   2   3       47.87       63.15     38.30 o 
   1   3   3     2309.71     2334.67     26.15 o 
   2   3   3        1.51       -1.37     12.54 o 
   3   3   3      108.53       90.47     15.87 o 
   4   3   3     1527.55     1476.72     27.62 o 
   5   3   3      303.97      302.47     13.92 o 
   6   3   3       17.68        8.63     11.01 o 
   7   3   3       79.35       72.70     18.46 o 
   8   3   3      167.63      190.96     20.29 o 
   9   3   3      202.36      185.41     23.67 o 
  10   3   3      398.80      429.50     24.82 o 
  11   3   3     1301.32     1339.86     45.78 o 
  12   3   3       87.25       88.29     37.68 o 
  13   3   3      101.01       72.77     40.29 o 
  14   3   3       19.89       29.75     45.69 o 
  15   3   3        6.04        5.98     41.87 o 
   0   4   3      274.64      257.66     24.41 o 
   1   4   3      422.30      454.44     30.63 o 
   2   4   3      984.04      929.08     20.02 o 
   3   4   3        0.00       -1.99     14.76 o 
   4   4   3        6.75       29.13     16.85 o 
   5   4   3       63.75       63.69     21.74 o 
   6   4   3       17.48       13.55     17.01 o 
   7   4   3      395.03      351.08     24.64 o 
   8   4   3      752.06      714.58     26.31 o 
   9   4   3       24.61       14.49     19.50 o 
  10   4   3       50.14       26.16     16.21 o 
  11   4   3        1.33       52.23     29.95 o 
  12   4   3       35.47       42.04     28.56 o 
  13   4   3       22.60       19.97     31.18 o 
  14   4   3       16.23       21.19     30.98 o 
   1   5   3       29.11       27.25     19.72 o 
   2   5   3      236.13      273.29     22.76 o 
   3   5   3        3.39       -3.98     19.06 o 
   4   5   3       71.83       89.68     21.33 o 
   5   5   3      124.72      119.01     24.87 o 
   6   5   3       54.16       42.02     29.04 o 
   7   5   3      278.24      300.18     29.92 o 
   8   5   3       24.48       67.66     27.38 o 
   9   5   3       62.29       43.47     18.64 o 
  10   5   3        1.54       -4.98     28.97 o 
  11   5   3       40.30       15.25     28.22 o 
  12   5   3      139.53      116.66     28.44 o 
  13   5   3        4.49      -44.27     29.51 o 
   0   6   3       62.56       56.02     29.70 o 
   1   6   3      743.65      781.66     30.72 o 
   2   6   3     1039.50     1014.88     31.27 o 
   3   6   3      203.45      214.28     23.93 o 
   4   6   3        3.14       -7.15     24.98 o 
   5   6   3        8.46      -15.22     22.65 o 
   6   6   3        0.44       -8.76     28.26 o 
   7   6   3       22.10       25.70     30.55 o 
   8   6   3      736.32      669.58     55.92 o 
   9   6   3       33.23       44.62     33.08 o 
  10   6   3        4.21       56.20     32.70 o 
  11   6   3       65.51       59.89     24.30 o 
   1   7   3      119.52      127.31     25.40 o 
   2   7   3        4.35        7.08     18.65 o 
   3   7   3       65.57       56.06     19.24 o 
   4   7   3      225.99      227.21     21.43 o 
   5   7   3       12.96       -8.58     25.99 o 
   6   7   3      141.52      107.82     23.77 o 
   7   7   3       48.25       13.92     29.07 o 
   8   7   3       18.47      102.19     32.49 o 
   9   7   3       58.40      127.09     36.23 o 
  10   7   3       53.91       50.35     36.11 o 
   0   8   3      185.96      164.63     31.45 o 
   1   8   3      102.03       67.52     22.25 o 
   2   8   3        8.14       18.64     16.18 o 
   3   8   3       42.80       30.17     17.32 o 
   4   8   3       15.65       20.87     18.82 o 
   5   8   3       13.68      -19.53     51.14 o 
   6   8   3        0.77       30.67     39.77 o 
   7   8   3       41.03       21.69     34.04 o 
   1   9   3       41.78        9.16     33.89 o 
   0   0   4    26500.53    24692.54    515.33 o 
   1   0   4     1295.98     1234.94     34.69 o 
   2   0   4      574.22      515.38     30.14 o 
   3   0   4      105.34       72.40     16.87 o 
   4   0   4      400.11      347.43     27.75 o 
   5   0   4      109.50       85.79     23.60 o 
   6   0   4      211.58      220.10     27.27 o 
   7   0   4      170.52      200.10     40.99 o 
   8   0   4     6201.36     6064.65     98.32 o 
   9   0   4      108.16       91.94     41.81 o 
  10   0   4      834.38      835.43     58.64 o 
  11   0   4       52.89       63.93     53.29 o 
  12   0   4      111.18       89.55     34.88 o 
  13   0   4       15.83      -30.25     43.51 o 
  14   0   4       28.87       64.26     46.46 o 
  15   0   4       88.02       71.58     47.75 o 
   1   1   4     5118.05     4759.32     54.69 o 
   2   1   4      480.60      536.86     27.60 o 
   3   1   4     9244.57     8719.93     80.39 o 
   4   1   4      606.04      563.21     17.91 o 
   5   1   4       50.53       49.08     15.25 o 
   6   1   4     3442.96     3348.87    129.80 o 
   7   1   4      732.88      870.69     29.41 o 
   8   1   4       71.29       66.03     20.99 o 
   9   1   4      296.41      313.90     29.04 o 
  10   1   4      274.68      265.72     29.21 o 
  11   1   4       42.40       63.44     30.22 o 
  12   1   4       49.20       58.52     33.24 o 
  13   1   4       54.15       28.19     25.97 o 
  14   1   4       31.29       23.67     31.65 o 
  15   1   4       65.94       78.31     33.07 o 
   0   2   4     9282.40     9761.97    268.64 o 
   1   2   4     5474.47     5456.83     54.37 o 
   2   2   4       21.93       11.75     13.29 o 
   3   2   4     1887.52     1787.06     25.35 o 
   4   2   4      988.26      975.73     29.55 o 
   5   2   4        0.34       -1.99     15.38 o 
   6   2   4     2088.03     2055.68     40.07 o 
   7   2   4       54.58       51.01     24.48 o 
   8   2   4      723.71      668.19     32.95 o 
   9   2   4       58.95       44.12     32.83 o 
  10   2   4      354.41      347.32     37.40 o 
  11   2   4       10.78       22.20     33.67 o 
  12   2   4        5.19        0.76     30.92 o 
  13   2   4       30.80       33.28     30.17 o 
  14   2   4        1.82       30.36     25.32 o 
  15   2   4       29.74       44.82     39.11 o 
   1   3   4      621.31      568.42     22.10 o 
   2   3   4     6208.86     6145.85     54.13 o 
   3   3   4     1127.70     1186.38     20.96 o 
   4   3   4      241.10      231.14     22.86 o 
   5   3   4        0.17       11.96     18.03 o 
   6   3   4        3.27       14.19      9.53 o 
   7   3   4      129.57      118.58     24.84 o 
   8   3   4      748.65      870.44     40.31 o 
   9   3   4      470.38      457.49     40.62 o 
  10   3   4       13.99       17.00     19.19 o 
  11   3   4      983.65      996.13     35.85 o 
  12   3   4      116.94      102.35     17.65 o 
  13   3   4       96.27       71.89     19.15 o 
  14   3   4      167.22      120.20     35.51 o 
   0   4   4      818.32      749.04     34.26 o 
   1   4   4       87.16       71.50     13.28 o 
   2   4   4     2197.40     2008.95     24.72 o 
   3   4   4      767.71      811.59     30.15 o 
   4   4   4      679.34      694.45     26.41 o 
   5   4   4      177.81      197.23     24.85 o 
   6   4   4      651.12      655.16     29.84 o 
   7   4   4       33.78       10.80     21.19 o 
   8   4   4      414.73      392.62     41.47 o 
   9   4   4       23.86       23.22     28.11 o 
  10   4   4      824.05      881.57     36.36 o 
  11   4   4       33.52       31.06     32.10 o 
  12   4   4        0.12       52.12     28.92 o 
  13   4   4        6.72      -16.16     28.87 o 
  14   4   4        0.83       55.24     30.30 o 
   1   5   4        5.02       -0.43     15.98 o 
   2   5   4       91.16       94.23     16.91 o 
   3   5   4        3.50      -12.36     15.63 o 
   4   5   4       58.83       63.49     20.46 o 
   5   5   4       86.89       77.01     25.33 o 
   6   5   4      209.80      208.95     27.83 o 
   7   5   4      126.11      167.16     30.47 o 
   8   5   4        0.48       18.61     27.05 o 
   9   5   4        1.48      -10.71     24.92 o 
  10   5   4       42.92        8.37     18.85 o 
  11   5   4       12.80      -14.87     28.39 o 
  12   5   4       29.29       41.05     32.60 o 
  13   5   4        4.63      -10.23     29.01 o 
   0   6   4      994.22      976.20     43.72 o 
   1   6   4       13.48      -10.27     23.86 o 
   2   6   4        2.07       -4.87     17.33 o 
   3   6   4        9.61       22.42     19.66 o 
   4   6   4        0.00       22.09     20.07 o 
   5   6   4        6.82      -16.45     34.03 o 
   6   6   4       37.81       48.54     22.93 o 
   7   6   4       36.42       47.08     31.31 o 
   8   6   4       25.62       36.51     28.84 o 
   9   6   4       60.30       64.95     31.80 o 
  10   6   4       60.99      109.34     32.31 o 
  11   6   4        0.13       38.04     29.94 o 
   1   7   4       23.45       -4.08     19.45 o 
   2   7   4      152.88      195.00     30.42 o 
   3   7   4        0.84       11.85     19.36 o 
   4   7   4        7.25       24.46     20.07 o 
   5   7   4       72.78       19.34     25.39 o 
   6   7   4        2.22        2.77     29.21 o 
   7   7   4        0.36        8.96     30.37 o 
   8   7   4       15.53       37.92     31.27 o 
   9   7   4       21.50       29.43     32.19 o 
   0   8   4       11.84      -15.13     21.15 o 
   1   8   4       10.81       36.74     35.27 o 
   2   8   4        0.73       -2.70     36.02 o 
   3   8   4        1.00       63.89     27.08 o 
   4   8   4        0.57       51.55     35.08 o 
   5   8   4        1.52       17.41     37.60 o 
   6   8   4        0.00       57.94     35.83 o 
   7   8   4       24.14       -0.67     28.32 o 
   1   1   5       90.23      112.07     22.78 o 
   2   1   5     1205.19     1170.64     27.43 o 
   3   1   5     1416.72     1350.31     24.55 o 
   4   1   5     3215.99     3019.73     44.55 o 
   5   1   5      710.47      695.48     18.22 o 
   6   1   5      531.33      538.12     22.31 o 
   7   1   5      101.74      141.49     20.30 o 
   8   1   5       17.62       25.43     20.26 o 
   9   1   5      109.34      100.60     24.55 o 
  10   1   5      213.59      183.16     28.51 o 
  11   1   5      229.51      232.37     29.03 o 
  12   1   5      518.55      532.36     38.12 o 
  13   1   5        3.36        6.85     29.71 o 
  14   1   5       29.01       88.08     34.11 o 
  15   1   5       46.72       -5.89     32.74 o 
   0   2   5     1332.00     1466.82     34.07 o 
   1   2   5      299.02      348.46     19.45 o 
   2   2   5     7194.98     7119.34     57.91 o 
   3   2   5      547.87      514.28     20.06 o 
   4   2   5      227.01      192.01     14.54 o 
   5   2   5      815.75      873.43     32.18 o 
   6   2   5      158.83      122.23     20.51 o 
   7   2   5       87.35       95.14     26.16 o 
   8   2   5       33.77       24.70     18.06 o 
   9   2   5      330.72      333.08     23.19 o 
  10   2   5      600.52      632.45     30.07 o 
  11   2   5       15.03        8.67     23.35 o 
  12   2   5      166.64      159.83     25.84 o 
  13   2   5       63.48       65.33     28.90 o 
  14   2   5       46.61       28.51     28.23 o 
  15   2   5        1.10      -46.58     36.63 o 
   1   3   5      237.28      235.40     15.83 o 
   2   3   5     4942.87     4739.61     47.94 o 
   3   3   5       17.66       30.30     14.19 o 
   4   3   5     1069.62     1123.72     27.68 o 
   5   3   5       23.81       31.01     21.32 o 
   6   3   5     3581.33     3720.54     64.64 o 
   7   3   5        0.05      -14.58     25.51 o 
   8   3   5      286.25      276.82     32.29 o 
   9   3   5      290.46      297.70     38.60 o 
  10   3   5      513.28      531.13     41.26 o 
  11   3   5      964.55      987.42     44.62 o 
  12   3   5      101.21       77.50     29.44 o 
  13   3   5      117.43      132.77     31.06 o 
  14   3   5      233.11      342.58     42.44 o 
   0   4   5       94.29      112.61     28.52 o 
   1   4   5     5666.39     5855.29     79.78 o 
   2   4   5       82.33       86.76     18.66 o 
   3   4   5       91.41      105.60     17.93 o 
   4   4   5        0.32        7.23     18.05 o 
   5   4   5      111.08      142.03     23.71 o 
   6   4   5       64.46       86.27     28.19 o 
   7   4   5        8.42        2.26     25.73 o 
   8   4   5     1008.77      958.19     43.38 o 
   9   4   5      245.04      180.77     32.47 o 
  10   4   5       39.52       47.27     30.23 o 
  11   4   5        4.17        3.13     27.12 o 
  12   4   5        0.66      -24.64     26.33 o 
  13   4   5       74.88       39.22     26.54 o 
  14   4   5        2.30       12.95     30.52 o 
   1   5   5     1354.52     1542.87     38.98 o 
   2   5   5      309.39      353.96     28.17 o 
   3   5   5      347.84      376.47     30.01 o 
   4   5   5      515.81      525.70     26.00 o 
   5   5   5       16.05       23.91     26.46 o 
   6   5   5       87.48      101.31     31.32 o 
   7   5   5       59.60       68.77     28.07 o 
   8   5   5       56.14       50.45     29.94 o 
   9   5   5        0.63       -1.00     26.41 o 
  10   5   5       24.06       18.32     22.48 o 
  11   5   5       63.91       29.88     30.82 o 
  12   5   5       13.47      -18.54     32.08 o 
  13   5   5        4.41       28.71     28.08 o 
   0   6   5     1668.23     1840.17     98.24 o 
   1   6   5       45.21       49.59     31.02 o 
   2   6   5       22.14       28.91     32.17 o 
   3   6   5      170.98      214.41     31.22 o 
   4   6   5       84.85       69.30     27.34 o 
   5   6   5        6.71        0.69     26.81 o 
   6   6   5        7.22       -8.25     22.60 o 
   7   6   5       24.45        0.56     28.42 o 
   8   6   5       98.24      101.08     29.57 o 
   9   6   5        0.22       30.38     30.68 o 
  10   6   5        3.21       21.15     32.49 o 
  11   6   5        9.85       20.90     29.72 o 
   1   7   5        8.81      -14.90     26.39 o 
   2   7   5        1.12        6.56     30.97 o 
   3   7   5      139.69      118.30     26.56 o 
   4   7   5       62.38       57.75     28.90 o 
   5   7   5       11.16       20.14     30.20 o 
   6   7   5       26.84       23.74     22.92 o 
   7   7   5       13.94       -5.78     28.82 o 
   8   7   5       19.35        1.96     31.69 o 
   9   7   5        6.85        8.58     30.24 o 
   0   8   5       35.83      151.50     79.98 o 
   1   8   5       86.36       73.43     31.52 o 
   2   8   5       85.96       44.51     20.61 o 
   3   8   5        1.76       11.47     22.89 o 
   4   8   5        6.60       19.47     22.40 o 
   5   8   5       54.44       -5.56     24.84 o 
   6   8   5        5.89      -18.84     36.81 o 
   7   8   5        2.01      -21.85     43.64 o 
   0   0   6     7523.28     7141.09    241.42 o 
   1   0   6     4406.85     4366.44    115.98 o 
   2   0   6    11310.06    10314.37    173.29 o 
   3   0   6     1125.09      952.36     61.37 o 
   4   0   6     5613.01     5508.81     63.96 o 
   5   0   6    11886.60    12540.48    174.95 o 
   6   0   6     4731.35     4883.23     77.67 o 
   7   0   6     1674.27     1688.70     49.08 o 
   8   0   6      823.52      871.16     46.04 o 
   9   0   6       11.61        3.81     34.24 o 
  10   0   6     2908.72     2920.23     68.38 o 
  11   0   6       71.13       35.81     45.71 o 
  12   0   6       13.64       68.81     40.01 o 
  13   0   6       57.10       52.15     42.18 o 
  14   0   6       54.34      154.45     49.87 o 
  15   0   6       28.11      -14.34     49.66 o 
   1   1   6     2362.22     2156.88     47.52 o 
   2   1   6     6414.08     6276.27     65.75 o 
   3   1   6      227.00      211.97     14.54 o 
   4   1   6     2384.18     2214.90     31.56 o 
   5   1   6     3637.49     3983.77     40.32 o 
   6   1   6        2.87        4.05     16.64 o 
   7   1   6     4196.35     4529.33     52.19 o 
   8   1   6       78.35       80.63     22.56 o 
   9   1   6        0.20      -20.25     24.73 o 
  10   1   6       50.72       22.89     28.22 o 
  11   1   6       13.77       42.56     27.70 o 
  12   1   6      106.61       86.34     29.27 o 
  13   1   6        9.06       27.59     29.96 o 
  14   1   6       99.49       99.84     33.01 o 
  15   1   6       76.88      118.63     34.23 o 
   0   2   6    39778.79    41188.84   7925.80 o 
   1   2   6       63.88       69.50     11.00 o 
   2   2   6      531.55      490.15     19.29 o 
   3   2   6      359.80      344.83     18.73 o 
   4   2   6      393.75      445.20     20.02 o 
   5   2   6      123.63       96.25     25.94 o 
   6   2   6      272.82      263.27     26.40 o 
   7   2   6      470.87      512.77     41.11 o 
   8   2   6      455.93      484.16     30.79 o 
   9   2   6        0.25      -18.56     17.74 o 
  10   2   6     1438.13     1568.82     38.63 o 
  11   2   6        3.51        5.07     23.25 o 
  12   2   6       76.37       89.21     24.10 o 
  13   2   6        2.23      -22.49     27.39 o 
  14   2   6        0.56       -0.87     30.69 o 
  15   2   6       41.23        4.18     38.02 o 
   1   3   6     1708.09     1660.86     24.41 o 
   2   3   6      413.95      479.03     25.67 o 
   3   3   6     2799.73     2995.55     31.32 o 
   4   3   6       55.03       65.30     15.82 o 
   5   3   6      272.31      289.36     19.77 o 
   6   3   6       85.74       83.73     18.67 o 
   7   3   6       42.64       19.63     13.78 o 
   8   3   6      239.39      183.58     28.03 o 
   9   3   6      110.05       82.88     32.15 o 
  10   3   6       66.53       65.21     31.06 o 
  11   3   6       18.74       46.15     30.65 o 
  12   3   6       38.49       18.81     30.83 o 
  13   3   6        0.23       -4.76     31.74 o 
  14   3   6        0.10      -25.08     38.80 o 
   0   4   6     5107.97     5007.37    101.16 o 
   1   4   6     1610.94     1632.13     33.93 o 
   2   4   6     3095.50     3316.50     39.56 o 
   3   4   6        6.68      -14.46     19.86 o 
   4   4   6     1234.30     1226.82     40.77 o 
   5   4   6      351.32      385.66     28.23 o 
   6   4   6      244.16      254.19     28.42 o 
   7   4   6        0.31      -11.66     27.49 o 
   8   4   6      735.64      721.88     31.87 o 
   9   4   6       24.79       17.01     17.24 o 
  10   4   6       12.30       11.31     24.37 o 
  11   4   6        0.42      -30.51     25.65 o 
  12   4   6       16.97       23.80     28.75 o 
  13   4   6       11.70       25.15     35.76 o 
   1   5   6      306.59      286.92     18.20 o 
   2   5   6       50.85       42.62     20.33 o 
   3   5   6      111.98      110.85     24.86 o 
   4   5   6      304.22      306.58     28.19 o 
   5   5   6        4.81       -0.61     24.70 o 
   6   5   6      724.27      838.50     35.44 o 
   7   5   6       26.77        4.79     27.74 o 
   8   5   6      442.43      369.09     36.77 o 
   9   5   6       17.48       15.13     29.44 o 
  10   5   6     1163.76     1105.70     41.10 o 
  11   5   6       42.53       -2.38     18.66 o 
  12   5   6      158.99      133.70     30.15 o 
   0   6   6       13.68       -9.13     50.52 o 
   1   6   6      101.31      100.23     21.17 o 
   2   6   6      593.24      665.99     30.43 o 
   3   6   6        1.99       14.09     26.83 o 
   4   6   6       54.45       66.10     25.74 o 
   5   6   6        0.82       -7.24     24.42 o 
   6   6   6      108.83       98.69     24.62 o 
   7   6   6        3.46      -11.73     24.25 o 
   8   6   6       10.24       31.66     33.00 o 
   9   6   6        3.45       -0.92     26.89 o 
  10   6   6       51.08       43.80     23.44 o 
  11   6   6        0.21      -17.74     29.28 o 
   1   7   6        3.47      -11.48     28.62 o 
   2   7   6       72.51       61.37     24.39 o 
   3   7   6        3.51        7.28     26.08 o 
   4   7   6      413.10      398.31     29.63 o 
   5   7   6        6.39      -17.81     26.11 o 
   6   7   6       14.86       13.56     30.96 o 
   7   7   6       14.45       22.23     28.21 o 
   8   7   6       85.30      126.25     41.06 o 
   9   7   6       46.12       31.91     36.47 o 
   0   8   6      131.05      105.37     49.93 o 
   1   8   6      108.04       56.04     31.53 o 
   2   8   6      537.87      599.34     60.22 o 
   3   8   6        5.43        5.52     23.79 o 
   4   8   6       17.28       15.45     25.73 o 
   5   8   6       35.04        9.24     31.10 o 
   6   8   6        2.87        2.68     28.56 o 
   1   1   7      276.23      288.98     23.85 o 
   2   1   7      245.97      250.18     22.87 o 
   3   1   7      685.02      654.26     19.10 o 
   4   1   7     2994.61     2604.66     32.61 o 
   5   1   7     1120.11     1132.20     26.67 o 
   6   1   7     3058.01     3018.86     35.81 o 
   7   1   7       37.01       31.39     19.30 o 
   8   1   7        7.46        6.53     21.92 o 
   9   1   7      207.06      250.81     27.47 o 
  10   1   7      213.82      181.14     28.42 o 
  11   1   7       12.93       45.27     27.84 o 
  12   1   7      547.84      599.81     30.77 o 
  13   1   7        0.30        2.85     29.16 o 
  14   1   7       53.85       46.46     29.26 o 
  15   1   7       24.16       63.68     29.07 o 
   0   2   7     4649.21     4567.48     53.00 o 
   1   2   7     3469.90     3420.26     40.51 o 
   2   2   7      716.22      726.91     19.19 o 
   3   2   7      314.64      340.52     19.76 o 
   4   2   7      794.84      870.76     27.28 o 
   5   2   7     1408.01     1397.35     28.88 o 
   6   2   7       50.58       47.74     20.67 o 
   7   2   7      437.12      464.33     29.16 o 
   8   2   7      113.09      117.77     34.53 o 
   9   2   7       45.79       32.76     31.11 o 
  10   2   7        7.62       10.42     36.12 o 
  11   2   7       40.52       52.73     33.87 o 
  12   2   7       48.49       43.88     21.55 o 
  13   2   7        4.88       11.48     21.54 o 
  14   2   7        7.09       63.11     38.61 o 
  15   2   7       11.37       28.81     42.82 o 
   1   3   7     1591.10     1798.54     32.54 o 
   2   3   7     1050.28      997.81     30.78 o 
   3   3   7      503.85      539.10     16.07 o 
   4   3   7      795.59      716.90     24.27 o 
   5   3   7       69.89       63.37     18.12 o 
   6   3   7     2175.01     2200.31     43.43 o 
   7   3   7       10.73        0.45     15.31 o 
   8   3   7       27.55       56.31     27.10 o 
   9   3   7        1.37       13.05     33.17 o 
  10   3   7       74.34       16.00     32.96 o 
  11   3   7      312.67      290.95     40.73 o 
  12   3   7       98.04       96.90     35.45 o 
  13   3   7        0.04       11.65     33.47 o 
  14   3   7       62.95       50.27     34.78 o 
   0   4   7       86.10      132.83     47.87 o 
   1   4   7     2845.72     3108.29     38.06 o 
   2   4   7     1749.80     1720.83     32.16 o 
   3   4   7        0.12        8.61     20.27 o 
   4   4   7      356.74      405.32     17.74 o 
   5   4   7        0.24       -1.74     22.28 o 
   6   4   7        9.84        6.83     25.09 o 
   7   4   7      100.30       99.37     24.39 o 
   8   4   7      690.96      714.93     32.66 o 
   9   4   7      385.58      356.31     32.49 o 
  10   4   7       23.95       81.99     25.73 o 
  11   4   7        0.64       13.89     28.90 o 
  12   4   7        9.34       52.65     36.48 o 
  13   4   7      331.81      306.08     40.08 o 
   1   5   7       73.45       59.69     30.26 o 
   2   5   7      602.15      597.02     26.99 o 
   3   5   7       99.74      119.16     25.39 o 
   4   5   7     1069.00     1056.46     33.02 o 
   5   5   7       51.45       47.52     23.31 o 
   6   5   7       72.77       64.10     26.50 o 
   7   5   7        3.66        2.24     25.23 o 
   8   5   7       65.86       66.99     24.07 o 
   9   5   7       35.20       37.52     29.37 o 
  10   5   7       53.12       46.23     28.46 o 
  11   5   7      258.81      235.55     25.01 o 
  12   5   7       31.66      -32.31     21.54 o 
   0   6   7      164.37      192.23     58.60 o 
   1   6   7      156.38      135.09     38.36 o 
   2   6   7        4.35       13.20     23.25 o 
   3   6   7       57.78       50.44     23.37 o 
   4   6   7      104.95      127.46     27.18 o 
   5   6   7       74.43       57.77     22.98 o 
   6   6   7        7.22       -3.79     29.63 o 
   7   6   7        0.13        2.01     22.90 o 
   8   6   7        4.13      -12.14     26.69 o 
   9   6   7      240.88      192.30     30.94 o 
  10   6   7        5.50       46.02     31.96 o 
  11   6   7       44.67       28.26     31.88 o 
   1   7   7       44.52       17.07     32.75 o 
   2   7   7        2.41        3.29     17.00 o 
   3   7   7        0.56       -6.34     23.09 o 
   4   7   7        0.66       21.04     26.82 o 
   5   7   7       27.97        0.05     24.13 o 
   6   7   7        2.60       13.62     30.92 o 
   7   7   7       17.28       47.78     31.09 o 
   8   7   7       11.78       -7.50     35.17 o 
   9   7   7       29.85       29.79     37.53 o 
   0   8   7       35.55       15.91     41.51 o 
   1   8   7        7.97      -19.33     33.60 o 
   2   8   7      232.11      251.54     44.14 o 
   3   8   7      100.77       90.03     28.47 o 
   4   8   7        9.05      -10.19     23.43 o 
   5   8   7       61.35       88.16     29.59 o 
   6   8   7        2.29        2.11     31.89 o 
   0   0   8     4658.41     4740.40    144.76 o 
   1   0   8     6379.48     5640.35    110.52 o 
   2   0   8        7.24       -1.88     15.59 o 
   3   0   8       86.74      135.75     34.58 o 
   4   0   8     1675.82     1614.70     30.10 o 
   5   0   8     8314.50     8592.77    100.01 o 
   6   0   8     1001.80      980.95     37.06 o 
   7   0   8     1046.85     1026.54     52.68 o 
   8   0   8      793.83      629.67     71.29 o 
   9   0   8       19.29       62.57     38.72 o 
  10   0   8     1373.79     1328.33     57.54 o 
  11   0   8      145.49      107.49     33.81 o 
  12   0   8       60.25       12.37     36.09 o 
  13   0   8        1.14       -4.08     37.59 o 
  14   0   8        4.89       44.45     39.68 o 
  15   0   8        1.94      -66.10     44.07 o 
   1   1   8     2969.80     2767.62     42.66 o 
   2   1   8      946.60      957.34     26.28 o 
   3   1   8      429.43      399.58     17.51 o 
   4   1   8       58.28       70.93     15.45 o 
   5   1   8      493.23      526.70     25.07 o 
   6   1   8       47.90       41.59     23.90 o 
   7   1   8      218.46      266.91     20.28 o 
   8   1   8       45.45       59.62     21.93 o 
   9   1   8        0.09       10.10     21.83 o 
  10   1   8      116.57      114.27     26.99 o 
  11   1   8      171.08      203.67     28.83 o 
  12   1   8       37.75       40.12     27.00 o 
  13   1   8       71.15       97.07     28.83 o 
  14   1   8       30.34       69.22     27.68 o 
  15   1   8        7.31       15.71     37.27 o 
   0   2   8     4039.10     3672.74     53.92 o 
   1   2   8       30.46       34.85     15.84 o 
   2   2   8      377.92      346.80     18.21 o 
   3   2   8      908.70      944.47     25.36 o 
   4   2   8       16.60       29.56     20.38 o 
   5   2   8     1976.32     2113.29     36.86 o 
   6   2   8      673.92      754.80     29.30 o 
   7   2   8      243.53      281.74     27.86 o 
   8   2   8      355.03      376.76     32.42 o 
   9   2   8       20.81       23.59     35.09 o 
  10   2   8      595.54      639.64     41.42 o 
  11   2   8        7.29      -14.87     34.67 o 
  12   2   8        1.04      -12.01     33.76 o 
  13   2   8       11.08       29.14     33.15 o 
  14   2   8        3.99       40.30     37.71 o 
   1   3   8     2079.55     2277.94     45.56 o 
   2   3   8     1875.17     2004.87     41.31 o 
   3   3   8     1988.06     2024.10     27.33 o 
   4   3   8      777.34      743.59     25.78 o 
   5   3   8        0.00       -2.76     19.34 o 
   6   3   8      461.26      473.29     26.55 o 
   7   3   8        5.18        8.61     16.34 o 
   8   3   8       32.42      -18.92     21.25 o 
   9   3   8      152.01      166.31     36.23 o 
  10   3   8       97.29       37.23     32.25 o 
  11   3   8      118.38       99.06     34.44 o 
  12   3   8        0.05       -2.08     37.77 o 
  13   3   8        3.63       10.89     36.81 o 
  14   3   8      111.61       96.07     33.48 o 
   0   4   8     1728.97     1819.12     63.99 o 
   1   4   8      959.58     1097.21     24.69 o 
   2   4   8     1968.39     2148.72     34.53 o 
   3   4   8      586.96      607.76     25.90 o 
   4   4   8       11.68       -4.62     17.43 o 
   5   4   8      245.66      264.34     23.24 o 
   6   4   8      174.76      144.33     23.41 o 
   7   4   8      383.00      412.51     31.10 o 
   8   4   8      750.68      796.28     38.63 o 
   9   4   8      627.32      672.89     32.49 o 
  10   4   8      163.03      131.70     30.46 o 
  11   4   8        0.15       43.06     27.11 o 
  12   4   8       18.09       42.95     34.74 o 
  13   4   8       12.73      -29.18     39.75 o 
   1   5   8       96.26      101.52     38.12 o 
   2   5   8       81.05       77.48     22.36 o 
   3   5   8      140.02      145.93     30.04 o 
   4   5   8       61.13       64.30     24.66 o 
   5   5   8      330.57      307.54     34.69 o 
   6   5   8      194.76      167.57     25.95 o 
   7   5   8        4.42        6.35     25.23 o 
   8   5   8       56.32       39.16     24.57 o 
   9   5   8      257.56      232.48     31.81 o 
  10   5   8       22.86       44.44     29.50 o 
  11   5   8       34.75        6.12     31.07 o 
  12   5   8      105.74       66.52     24.71 o 
   0   6   8      649.55      749.12     73.13 o 
   1   6   8       37.20       53.06     40.15 o 
   2   6   8       35.42       32.74     19.36 o 
   3   6   8      238.30      236.99     25.06 o 
   4   6   8        0.25       -7.71     24.82 o 
   5   6   8       85.72       92.31     24.65 o 
   6   6   8       86.68       78.79     38.55 o 
   7   6   8       34.46       36.89     21.26 o 
   8   6   8       28.51       19.04     23.50 o 
   9   6   8      110.71       85.96     28.71 o 
  10   6   8       32.65       27.58     27.30 o 
  11   6   8        0.18       17.24     31.42 o 
   1   7   8        0.00        7.06     33.21 o 
   2   7   8        1.17        9.18     32.64 o 
   3   7   8       40.97       44.34     22.77 o 
   4   7   8        5.75        8.52     40.95 o 
   5   7   8        8.70       24.38     25.45 o 
   6   7   8       14.93        9.34     28.67 o 
   7   7   8      134.68      122.66     31.16 o 
   8   7   8        1.21       -8.14     38.20 o 
   9   7   8        1.89       44.55     34.17 o 
   0   8   8        3.63      -53.83     44.77 o 
   1   8   8       71.44       -0.40     31.85 o 
   2   8   8       40.74       51.43     45.40 o 
   3   8   8       18.18       61.03     46.43 o 
   4   8   8       20.60       21.07     32.02 o 
   5   8   8        0.23       -0.86     32.76 o 
   6   8   8       11.63       40.63     30.50 o 
   1   1   9      253.73      255.42     24.52 o 
   2   1   9      759.53      730.92     24.26 o 
   3   1   9       35.33       44.32     16.64 o 
   4   1   9     8643.53     8857.30    106.17 o 
   5   1   9      207.42      175.06     17.12 o 
   6   1   9      397.79      353.82     25.34 o 
   7   1   9      682.43      811.47     23.67 o 
   8   1   9      764.06      843.25     32.26 o 
   9   1   9       68.27       37.00     23.24 o 
  10   1   9       10.03       23.87     25.84 o 
  11   1   9      178.29      137.11     25.84 o 
  12   1   9      878.82      878.52     62.18 o 
  13   1   9        8.54       -2.94     24.32 o 
  14   1   9      181.47      207.37     27.71 o 
  15   1   9        3.40       -7.35     40.06 o 
   0   2   9      214.81      248.18     27.71 o 
   1   2   9      778.62      840.77     21.96 o 
   2   2   9       13.16        8.79     18.63 o 
   3   2   9      178.62      176.34     18.85 o 
   4   2   9      173.30      176.63     14.30 o 
   5   2   9      596.57      660.46     26.61 o 
   6   2   9     1255.43     1340.57     37.69 o 
   7   2   9       48.18       53.47     24.29 o 
   8   2   9        3.84       12.50     28.21 o 
   9   2   9       27.22       34.67     31.33 o 
  10   2   9       73.83       99.46     40.30 o 
  11   2   9        1.14       -7.26     34.26 o 
  12   2   9        2.64        0.64     38.99 o 
  13   2   9        6.89       44.93     39.21 o 
  14   2   9       16.41       43.44     36.81 o 
   1   3   9      342.02      348.69     28.42 o 
   2   3   9     2215.92     2075.85     44.44 o 
   3   3   9       95.75      120.51     16.34 o 
   4   3   9       96.46       89.38     19.08 o 
   5   3   9      950.28     1085.77     31.72 o 
   6   3   9     1874.23     2017.53     45.93 o 
   7   3   9      327.13      304.51     30.23 o 
   8   3   9      102.10       99.29     36.59 o 
   9   3   9      636.71      611.16     38.54 o 
  10   3   9      119.11       77.80     36.94 o 
  11   3   9      435.89      410.20     39.74 o 
  12   3   9       82.73       73.94     40.87 o 
  13   3   9      245.60      228.63     46.46 o 
  14   3   9       49.42       36.77     41.98 o 
   0   4   9      394.95      471.65     51.58 o 
   1   4   9     1452.10     1606.01     34.08 o 
   2   4   9       66.43       83.71     23.50 o 
   3   4   9      163.89      190.69     23.47 o 
   4   4   9      225.46      241.02     22.87 o 
   5   4   9       43.83       29.54     23.26 o 
   6   4   9       20.71       19.96     25.95 o 
   7   4   9      178.33      173.06     29.44 o 
   8   4   9       90.86       77.79     29.45 o 
   9   4   9        0.17       18.35     28.58 o 
  10   4   9        1.85       17.75     20.74 o 
  11   4   9        9.63       39.62     26.17 o 
  12   4   9       15.22      -11.54     28.70 o 
  13   4   9        9.13       56.21     47.93 o 
   1   5   9      988.88     1023.33     46.20 o 
   2   5   9      678.49      698.50     30.97 o 
   3   5   9      113.84      131.79     26.94 o 
   4   5   9      132.45      114.61     29.22 o 
   5   5   9       71.11       77.01     21.07 o 
   6   5   9       68.00       38.14     22.14 o 
   7   5   9       74.77       68.24     24.43 o 
   8   5   9      236.57      231.05     29.17 o 
   9   5   9       56.09       30.41     28.23 o 
  10   5   9       49.46       52.72     29.41 o 
  11   5   9      137.76      127.28     31.75 o 
  12   5   9       73.23      129.71     34.26 o 
   0   6   9      649.34      642.96     64.13 o 
   1   6   9      185.01      222.22     37.05 o 
   2   6   9     2530.66     2598.28     62.35 o 
   3   6   9      696.23      628.06     27.30 o 
   4   6   9        7.19       -6.92     25.72 o 
   5   6   9       21.33        3.62     22.89 o 
   6   6   9       10.87       28.80     35.81 o 
   7   6   9        3.39       -3.77     34.63 o 
   8   6   9      945.25      855.51     54.11 o 
   9   6   9       74.87       55.95     25.57 o 
  10   6   9       25.27       20.08     27.11 o 
   1   7   9      160.66      126.41     35.54 o 
   2   7   9       78.14       73.32     40.73 o 
   3   7   9      266.37      251.85     24.94 o 
   4   7   9      812.27      801.20     41.51 o 
   5   7   9       15.84       14.27     30.61 o 
   6   7   9        0.65      -26.16     36.84 o 
   7   7   9      251.73      226.55     37.32 o 
   8   7   9      100.70       74.75     41.40 o 
   0   8   9       22.32      -16.54     42.04 o 
   1   8   9       19.40       50.96     31.24 o 
   2   8   9        8.93       31.29     36.74 o 
   3   8   9       33.67       27.59     44.10 o 
   4   8   9        3.14       30.22     41.95 o 
   5   8   9       12.16       26.49     56.80 o 
   0   0  10        5.16       -1.30     61.89 o 
   1   0  10      293.09      299.70     47.28 o 
   2   0  10      802.30      732.75     49.79 o 
   3   0  10      163.71      232.57     44.58 o 
   4   0  10      438.01      445.06     45.73 o 
   5   0  10        1.45       -4.48     23.06 o 
   6   0  10     2667.16     2698.73     45.78 o 
   7   0  10      547.55      574.08     38.55 o 
   8   0  10        1.39       10.92     36.22 o 
   9   0  10       34.28       31.79     33.05 o 
  10   0  10     1235.68     1243.60     57.06 o 
  11   0  10       38.49        5.46     39.12 o 
  12   0  10        0.68       14.04     30.81 o 
  13   0  10       48.18       62.62     35.94 o 
  14   0  10       24.78       10.16     70.69 o 
  15   0  10       16.87       62.95     41.40 o 
   1   1  10       44.39       28.35     27.53 o 
   2   1  10     4466.21     4629.94     58.86 o 
   3   1  10       41.72       51.27     18.84 o 
   4   1  10       57.66       64.40     17.63 o 
   5   1  10      456.39      493.66     20.92 o 
   6   1  10        9.07        4.24     22.98 o 
   7   1  10      160.05      169.94     26.71 o 
   8   1  10       26.31       28.10     32.87 o 
   9   1  10       58.77       87.32     22.45 o 
  10   1  10      306.59      324.24     27.05 o 
  11   1  10        0.21       -1.13     25.11 o 
  12   1  10       79.47       61.53     24.88 o 
  13   1  10        1.89      -26.22     22.95 o 
  14   1  10       69.93       63.73     39.68 o 
   0   2  10     4908.25     5349.27     82.95 o 
   1   2  10     3782.29     4101.71     52.85 o 
   2   2  10        0.55        0.18     19.03 o 
   3   2  10       89.13       95.82     22.19 o 
   4   2  10     4744.96     4942.02     92.10 o 
   5   2  10       54.73       80.56     23.75 o 
   6   2  10     1707.80     1666.18     37.65 o 
   7   2  10      159.63      153.93     32.12 o 
   8   2  10     1241.41     1255.73     37.43 o 
   9   2  10       49.29       61.84     37.58 o 
  10   2  10      405.68      411.08     39.28 o 
  11   2  10        2.83       31.49     34.23 o 
  12   2  10        0.00        8.96     35.53 o 
  13   2  10       96.37      156.31     38.64 o 
  14   2  10       10.87      -13.52     35.92 o 
   1   3  10       76.93       63.58     14.34 o 
   2   3  10       28.16       44.02     16.21 o 
   3   3  10      225.44      227.99     20.36 o 
   4   3  10     1174.41     1206.22     35.63 o 
   5   3  10        0.26       -5.81     23.90 o 
   6   3  10        0.24       -5.89     24.66 o 
   7   3  10      315.83      324.20     29.42 o 
   8   3  10       73.36       54.61     21.72 o 
   9   3  10       34.30       27.65     34.85 o 
  10   3  10      298.74      326.35     35.66 o 
  11   3  10      135.29      118.44     37.70 o 
  12   3  10       21.09       26.16     36.02 o 
  13   3  10       35.16       51.60     37.98 o 
  14   3  10       37.87       35.69     43.12 o 
   0   4  10     4037.87     3976.38     99.53 o 
   1   4  10       20.40       19.55     23.69 o 
   2   4  10      260.97      237.23     34.84 o 
   3   4  10       11.83       22.92     24.65 o 
   4   4  10      161.97      165.55     27.57 o 
   5   4  10       29.87       30.23     24.80 o 
   6   4  10      103.24       73.83     25.62 o 
   7   4  10      148.57      102.86     28.99 o 
   8   4  10      269.40      276.69     31.50 o 
   9   4  10       15.26       -2.55     27.13 o 
  10   4  10       38.02       59.39     27.52 o 
  11   4  10        0.70       -3.52     26.72 o 
  12   4  10       38.60       42.39     33.12 o 
  13   4  10        4.55      -19.05     33.01 o 
   1   5  10       15.89       23.28     41.48 o 
   2   5  10      335.91      335.04     34.19 o 
   3   5  10        0.81      -12.42     26.39 o 
   4   5  10      136.89      148.39     28.30 o 
   5   5  10       31.10       21.02     33.97 o 
   6   5  10       90.02       67.80     22.98 o 
   7   5  10        5.29       10.37     23.34 o 
   8   5  10       80.05       86.09     28.27 o 
   9   5  10       88.62       46.07     25.70 o 
  10   5  10       13.38      -14.40     29.90 o 
  11   5  10       75.14       41.91     30.81 o 
  12   5  10       17.37      -17.18     31.11 o 
   0   6  10        2.77        4.72     52.65 o 
   1   6  10       57.46       97.53     32.94 o 
   2   6  10      184.25       73.58     49.96 o 
   3   6  10       98.10      105.22     23.80 o 
   4   6  10       12.84       15.61     26.60 o 
   5   6  10        8.37       -1.11     21.16 o 
   6   6  10       15.28       23.36     34.51 o 
   7   6  10        0.20      -10.10     39.90 o 
   8   6  10       70.12       33.45     20.27 o 
   9   6  10        1.10        2.78     23.51 o 
  10   6  10        1.01      -17.53     29.96 o 
   1   7  10       27.66        9.02     35.23 o 
   2   7  10        0.26      -57.28     38.41 o 
   3   7  10        0.41       22.27     35.50 o 
   4   7  10       78.59       61.31     22.05 o 
   5   7  10        4.50       15.54     21.59 o 
   6   7  10       45.37       41.65     33.30 o 
   7   7  10        0.37       14.39     31.98 o 
   8   7  10       15.08      -16.11     34.61 o 
   0   8  10        0.36       30.76     46.63 o 
   1   8  10        6.23       10.35     31.98 o 
   2   8  10       26.35      101.64     37.88 o 
   3   8  10       13.23      -41.76     50.46 o 
   4   8  10       36.01       67.30     34.61 o 
   5   8  10       43.68      -10.44     58.22 o 
   1   1  11      257.86      251.69     29.43 o 
   2   1  11       37.18       23.09     26.51 o 
   3   1  11      207.60      200.94     22.23 o 
   4   1  11     1354.66     1490.86     30.27 o 
   5   1  11      132.24      135.75     20.31 o 
   6   1  11      969.73     1003.20     33.65 o 
   7   1  11       57.91       65.14     28.65 o 
   8   1  11       66.12       46.65     29.49 o 
   9   1  11      408.09      419.36     37.22 o 
  10   1  11      315.78      268.51     25.42 o 
  11   1  11       25.16        5.03     20.73 o 
  12   1  11      169.14      160.10     23.02 o 
  13   1  11      138.82      101.92     34.89 o 
  14   1  11      100.30      137.20     34.25 o 
   0   2  11     7261.51     7734.18    169.55 o 
   1   2  11     1047.88     1148.90     30.56 o 
   2   2  11      103.26       98.50     22.16 o 
   3   2  11      287.02      309.26     23.19 o 
   4   2  11       72.41      112.30     15.59 o 
   5   2  11      218.75      235.10     18.95 o 
   6   2  11       81.52      113.34     29.82 o 
   7   2  11       73.70       60.99     31.19 o 
   8   2  11      786.99      779.51     37.91 o 
   9   2  11       82.15      110.93     35.46 o 
  10   2  11       98.11      127.99     32.79 o 
  11   2  11       47.33       40.87     34.37 o 
  12   2  11       70.40       47.80     36.07 o 
  13   2  11        0.09        8.61     36.35 o 
  14   2  11        0.02       13.09     37.99 o 
   1   3  11       91.41      104.02     13.30 o 
   2   3  11     1061.88     1038.55     25.50 o 
   3   3  11       33.13       47.40     22.28 o 
   4   3  11     1664.57     1784.66     35.98 o 
   5   3  11       47.88       35.51     31.15 o 
   6   3  11      103.43      111.95     30.53 o 
   7   3  11       22.04       30.01     30.99 o 
   8   3  11       35.31       51.36     22.27 o 
   9   3  11       12.22       13.35     25.04 o 
  10   3  11       55.53       77.11     35.36 o 
  11   3  11       24.68       27.06     34.06 o 
  12   3  11      413.69      340.70     42.59 o 
  13   3  11        0.46        0.06     43.48 o 
   0   4  11       90.91       73.88     51.95 o 
   1   4  11      349.25      452.45     49.10 o 
   2   4  11     1032.46     1131.84     43.57 o 
   3   4  11      218.50      196.04     39.84 o 
   4   4  11      180.51      253.58     29.78 o 
   5   4  11        3.60       -6.45     22.63 o 
   6   4  11      666.41      698.26     29.66 o 
   7   4  11       33.15       45.66     28.06 o 
   8   4  11      235.61      236.75     32.87 o 
   9   4  11        0.62      -27.93     26.52 o 
  10   4  11       17.05       27.89     30.22 o 
  11   4  11        0.23       16.20     23.86 o 
  12   4  11       81.78       18.46     38.76 o 
  13   4  11       10.09       57.74     35.20 o 
   1   5  11        9.19       -0.27     58.49 o 
   2   5  11       72.70       52.41     24.55 o 
   3   5  11        0.56       16.17     29.82 o 
   4   5  11      804.94      813.31     44.59 o 
   5   5  11      167.09      155.64     36.29 o 
   6   5  11     1316.77     1440.36     63.12 o 
   7   5  11      322.19      323.49     26.90 o 
   8   5  11       50.42       29.50     26.52 o 
   9   5  11       25.21        0.66     25.19 o 
  10   5  11      115.95      120.46     27.20 o 
  11   5  11       32.08       16.80     30.65 o 
   0   6  11      204.66      173.87     53.07 o 
   1   6  11        5.72       -0.96     41.78 o 
   2   6  11      110.60      117.92     45.55 o 
   3   6  11      450.59      444.33     29.89 o 
   4   6  11       34.64       49.34     24.90 o 
   5   6  11      378.09      305.28     25.37 o 
   6   6  11        4.93       24.45     36.77 o 
   7   6  11      133.59       83.91     37.85 o 
   8   6  11       47.44       38.68     37.09 o 
   9   6  11       40.95        5.71     34.85 o 
  10   6  11       43.71       49.86     44.54 o 
   1   7  11       66.15      109.24     40.35 o 
   2   7  11      295.10      266.06     39.51 o 
   3   7  11       40.22       39.26     33.14 o 
   4   7  11       70.12       42.77     19.66 o 
   5   7  11       98.12       63.82     33.12 o 
   6   7  11       23.01       30.69     32.79 o 
   7   7  11      103.93       92.51     38.17 o 
   8   7  11        3.81       26.34     48.24 o 
   0   8  11        3.16      -16.86     55.51 o 
   1   8  11       25.91       24.79     36.35 o 
   2   8  11       35.61       68.82     36.06 o 
   3   8  11       32.34       42.16     39.61 o 
   4   8  11        0.11      -14.26     36.07 o 
   0   0  12    32895.45    34048.86   1485.57 o 
   1   0  12     1082.85     1041.07     66.03 o 
   2   0  12       51.03       17.58     31.11 o 
   3   0  12      965.76      967.40     55.19 o 
   4   0  12      202.06      198.44     44.26 o 
   5   0  12       25.54       28.02     33.04 o 
   6   0  12      369.16      437.07     41.22 o 
   7   0  12      133.71      185.31     32.46 o 
   8   0  12      137.72      148.83     39.09 o 
   9   0  12      427.12      516.38     46.40 o 
  10   0  12     1493.94     1579.98     65.75 o 
  11   0  12        5.86       12.23     37.25 o 
  12   0  12      433.84      343.70     75.29 o 
  13   0  12       83.88       80.89     35.00 o 
  14   0  12       71.43       64.29     31.55 o 
   1   1  12      204.94      191.17     29.54 o 
   2   1  12      318.94      294.76     28.92 o 
   3   1  12      243.72      296.62     26.14 o 
   4   1  12      148.73      134.59     20.18 o 
   5   1  12      350.15      346.02     24.19 o 
   6   1  12      102.77       81.20     21.10 o 
   7   1  12      234.92      247.88     26.44 o 
   8   1  12        4.35       16.12     30.33 o 
   9   1  12        5.81        3.33     33.49 o 
  10   1  12      234.31      189.39     38.78 o 
  11   1  12       28.81       57.12     33.44 o 
  12   1  12      310.49      239.76     36.46 o 
  13   1  12        0.04      -28.99     19.33 o 
  14   1  12       60.36      107.79     34.62 o 
   0   2  12       31.80       86.02     34.99 o 
   1   2  12       67.25       40.09     22.81 o 
   2   2  12     1409.80     1446.53     33.93 o 
   3   2  12        2.17       -6.59     23.80 o 
   4   2  12      697.98      684.53     22.12 o 
   5   2  12       33.38       45.21     19.12 o 
   6   2  12     1177.40     1193.96     40.26 o 
   7   2  12      505.79      479.62     32.51 o 
   8   2  12      605.87      693.83     45.12 o 
   9   2  12       47.10       65.61     27.77 o 
  10   2  12      325.74      371.50     37.85 o 
  11   2  12        0.00       -8.15     35.56 o 
  12   2  12       12.75      -13.00     41.02 o 
  13   2  12       25.25       36.91     40.14 o 
  14   2  12        1.57      -13.19     44.61 o 
   1   3  12       45.90       46.81     16.39 o 
   2   3  12       10.82       22.07     17.83 o 
   3   3  12      848.26      907.95     33.40 o 
   4   3  12        5.83        5.87     25.53 o 
   5   3  12        0.77        5.79     25.21 o 
   6   3  12      363.81      352.47     39.47 o 
   7   3  12        0.26       -5.31     29.74 o 
   8   3  12      151.09      169.53     26.25 o 
   9   3  12      311.23      270.14     39.93 o 
  10   3  12       51.44       56.66     36.46 o 
  11   3  12        3.05      -31.96     36.78 o 
  12   3  12        0.02        8.04     35.95 o 
  13   3  12        7.62       19.19     41.06 o 
   0   4  12     1291.51     1266.56    129.30 o 
   1   4  12        1.92       14.75     33.34 o 
   2   4  12        4.19        6.83     39.74 o 
   3   4  12     1274.59     1410.21     54.86 o 
   4   4  12      105.97       99.26     23.69 o 
   5   4  12       94.60       87.30     23.93 o 
   6   4  12      370.13      341.86     26.88 o 
   7   4  12      777.33      828.08     35.28 o 
   8   4  12       79.69       88.31     29.98 o 
   9   4  12        0.80       -8.87     28.35 o 
  10   4  12       51.24       48.49     33.62 o 
  11   4  12        7.00        8.08     25.31 o 
  12   4  12        8.59       -0.03     28.38 o 
   1   5  12       25.68       27.51     59.01 o 
   2   5  12       19.47       58.65     33.84 o 
   3   5  12      777.41      750.23     36.04 o 
   4   5  12     1400.96     1436.74     38.73 o 
   5   5  12      711.12      705.07     39.22 o 
   6   5  12        4.16      -26.95     30.07 o 
   7   5  12      151.09      133.05     23.14 o 
   8   5  12       12.18       10.58     22.52 o 
   9   5  12       74.53       59.94     24.16 o 
  10   5  12       25.39      -29.22     28.93 o 
  11   5  12        0.01        1.01     34.10 o 
   0   6  12      272.99      336.49     79.80 o 
   1   6  12        2.13      -14.11     44.49 o 
   2   6  12        1.64       26.72     46.12 o 
   3   6  12       19.03       -1.22     25.01 o 
   4   6  12       37.76       51.26     26.00 o 
   5   6  12      284.64      249.62     35.07 o 
   6   6  12        7.07       14.72     40.10 o 
   7   6  12        4.34       10.62     39.75 o 
   8   6  12      158.52      134.48     52.49 o 
   9   6  12        1.51       79.33     37.88 o 
   1   7  12        6.55      -34.71     41.58 o 
   2   7  12       23.41       44.58     43.25 o 
   3   7  12       38.19       77.02     30.61 o 
   4   7  12      156.47      119.70     32.37 o 
   5   7  12       51.57       26.12     32.76 o 
   6   7  12       72.28       53.21     51.85 o 
   7   7  12       16.01        6.72     36.45 o 
   0   8  12        8.98       17.10     54.70 o 
   1   8  12       68.78       91.83     39.93 o 
   2   8  12       64.50       63.09     45.77 o 
   3   8  12       84.50       43.21     35.10 o 
   1   1  13      748.74      810.35     34.66 o 
   2   1  13        4.14       23.77     29.81 o 
   3   1  13       15.23       25.52     20.03 o 
   4   1  13     1723.55     1636.58     35.69 o 
   5   1  13        5.27        5.09     22.61 o 
   6   1  13      740.51      737.95     30.41 o 
   7   1  13       90.42      109.09     31.06 o 
   8   1  13       56.14       51.23     31.04 o 
   9   1  13       45.65       43.78     39.00 o 
  10   1  13        2.49       17.22     35.45 o 
  11   1  13       22.61       19.90     33.53 o 
  12   1  13      431.67      366.77     35.54 o 
  13   1  13       32.70       55.05     38.51 o 
  14   1  13       23.57       83.22     38.82 o 
   0   2  13      167.52      227.07     40.13 o 
   1   2  13      482.44      540.37     28.87 o 
   2   2  13      978.02      986.37     33.43 o 
   3   2  13      223.06      231.14     28.02 o 
   4   2  13        1.10      -10.22     21.25 o 
   5   2  13        9.36        2.34     17.86 o 
   6   2  13       89.34       85.56     15.87 o 
   7   2  13        0.09        2.41     33.92 o 
   8   2  13      383.20      440.34     39.37 o 
   9   2  13       51.63       55.73     31.28 o 
  10   2  13       11.34       -6.04     30.49 o 
  11   2  13        9.02       74.48     37.43 o 
  12   2  13       80.78       98.14     36.39 o 
  13   2  13       16.41       -9.67     36.29 o 
   1   3  13      164.13      172.00     22.56 o 
   2   3  13      383.35      384.14     23.26 o 
   3   3  13       15.01       -9.90     23.43 o 
   4   3  13      936.69      920.15     35.24 o 
   5   3  13       36.89       24.63     29.43 o 
   6   3  13     2072.94     2186.84     52.60 o 
   7   3  13        0.85       12.44     31.96 o 
   8   3  13      142.10      106.83     29.08 o 
   9   3  13       61.04       57.29     21.96 o 
  10   3  13        7.39       11.68     31.88 o 
  11   3  13       30.90       -0.68     38.76 o 
  12   3  13      146.75       83.57     38.94 o 
  13   3  13        7.24        6.13     40.76 o 
   0   4  13       56.95      106.65     98.76 o 
   1   4  13        4.13      -24.61     39.19 o 
   2   4  13     1007.52     1190.08     54.86 o 
   3   4  13        5.69        8.69     41.79 o 
   4   4  13     1883.98     2141.21     68.57 o 
   5   4  13      118.88      104.32     24.06 o 
   6   4  13      140.14      123.01     24.68 o 
   7   4  13       56.06       36.01     25.32 o 
   8   4  13       31.47       15.05     27.71 o 
   9   4  13       15.58       35.30     26.93 o 
  10   4  13       44.18       37.47     32.16 o 
  11   4  13        1.50      -10.22     33.41 o 
  12   4  13       20.39       26.64     33.26 o 
   1   5  13       16.45        2.85     60.18 o 
   2   5  13      287.51      262.20     32.46 o 
   3   5  13      131.66      143.85     27.92 o 
   4   5  13       47.81       44.40     24.59 o 
   5   5  13       10.31       23.01     33.27 o 
   6   5  13      100.88       45.86     24.37 o 
   7   5  13        0.94      -15.91     17.66 o 
   8   5  13       56.96       37.76     21.83 o 
   9   5  13       62.15       51.36     23.91 o 
  10   5  13       45.12       17.90     30.54 o 
  11   5  13        0.87       18.22     30.60 o 
   0   6  13       54.72       34.11    152.97 o 
   1   6  13       63.26       37.83     42.92 o 
   2   6  13      276.79      241.89     46.06 o 
   3   6  13       25.23       18.60     36.86 o 
   4   6  13       62.36       49.43     23.82 o 
   5   6  13        4.86       -2.58     30.11 o 
   6   6  13       60.48       34.65     33.36 o 
   7   6  13       29.24       77.82     40.24 o 
   8   6  13      159.54      151.41     39.08 o 
   9   6  13       29.06       -3.91     46.46 o 
   1   7  13       25.83       51.37     41.30 o 
   2   7  13        0.11       53.44     37.83 o 
   3   7  13        0.01        2.05     32.99 o 
   4   7  13       35.77       10.70     44.87 o 
   5   7  13        0.10       31.65     25.16 o 
   6   7  13       17.64       22.08     34.41 o 
   7   7  13        8.68        7.16     39.05 o 
   0   8  13       67.95       72.59     56.89 o 
   1   8  13        1.80        7.61     41.10 o 
   2   8  13       21.86       -1.68     37.31 o 
   0   0  14     1338.67     1429.61    114.09 o 
   1   0  14     5697.89     5806.19    177.63 o 
   2   0  14     1808.23     1941.50     65.36 o 
   3   0  14        8.45       48.94     38.92 o 
   4   0  14       48.62        7.98     20.63 o 
   5   0  14      196.18      196.98     52.59 o 
   6   0  14      580.73      549.10     90.35 o 
   7   0  14      732.02      728.82     65.83 o 
   8   0  14      574.74      586.37     72.88 o 
   9   0  14       92.02      137.97     64.06 o 
  10   0  14       82.19      115.77     39.46 o 
  11   0  14      317.53      251.67     49.89 o 
  12   0  14       16.01        7.37     36.91 o 
  13   0  14        4.17      -38.53     50.66 o 
   1   1  14      289.39      337.71     33.67 o 
   2   1  14      937.65     1003.91     41.22 o 
   3   1  14      324.46      300.09     19.46 o 
   4   1  14       25.85       41.38     30.29 o 
   5   1  14        8.65       19.57     26.49 o 
   6   1  14      128.15      118.52     25.73 o 
   7   1  14      171.04      191.82     33.63 o 
   8   1  14       17.16       29.70     35.29 o 
   9   1  14       94.86       38.34     31.67 o 
  10   1  14      103.52       49.27     33.65 o 
  11   1  14        4.99       20.76     34.68 o 
  12   1  14       91.20      109.72     34.60 o 
  13   1  14       33.02       43.93     38.14 o 
   0   2  14     1612.46     1650.19     60.51 o 
   1   2  14      722.56      729.77     34.15 o 
   2   2  14      548.53      601.50     30.37 o 
   3   2  14       78.31      104.90     31.21 o 
   4   2  14      138.96      157.61     25.75 o 
   5   2  14      933.06      969.45     30.55 o 
   6   2  14      238.54      277.75     27.40 o 
   7   2  14      445.01      489.89     47.33 o 
   8   2  14        9.47       22.61     35.51 o 
   9   2  14       74.87       22.29     34.89 o 
  10   2  14      525.60      617.65     35.72 o 
  11   2  14       30.35       15.35     37.16 o 
  12   2  14       20.51       12.35     47.42 o 
  13   2  14        8.30       12.70     41.43 o 
   1   3  14      242.77      200.48     24.17 o 
   2   3  14       84.83       96.90     24.88 o 
   3   3  14      129.51      121.68     23.18 o 
   4   3  14      277.15      308.71     31.07 o 
   5   3  14      415.06      430.63     32.81 o 
   6   3  14     1241.92     1208.70     49.96 o 
   7   3  14        0.95       19.09     32.82 o 
   8   3  14      226.93      275.03     34.27 o 
   9   3  14        0.06       -2.32     18.45 o 
  10   3  14       11.87       15.03     32.48 o 
  11   3  14        2.95       20.67     40.82 o 
  12   3  14       44.94       59.81     41.93 o 
   0   4  14     1515.65     1703.34    143.05 o 
   1   4  14        0.16      -37.99     47.44 o 
   2   4  14        2.07       14.36     43.74 o 
   3   4  14        0.09        4.07     42.42 o 
   4   4  14      598.55      775.71     53.13 o 
   5   4  14       28.23       28.23     23.59 o 
   6   4  14      799.19      785.24     33.38 o 
   7   4  14      158.72      160.82     25.65 o 
   8   4  14      154.51      161.18     29.47 o 
   9   4  14      212.92      165.94     35.13 o 
  10   4  14       95.37      111.53     37.80 o 
  11   4  14       16.03       21.64     36.90 o 
  12   4  14        1.97       14.67     32.99 o 
   1   5  14       73.82       72.23     82.50 o 
   2   5  14       38.40       32.15     29.42 o 
   3   5  14        0.80       -1.58     27.01 o 
   4   5  14      435.23      487.71     33.17 o 
   5   5  14      164.86      158.75     42.75 o 
   6   5  14        5.82       15.20     35.95 o 
   7   5  14      246.54      148.39     43.73 o 
   8   5  14       21.33      -18.46     27.02 o 
   9   5  14        5.80       21.31     34.66 o 
  10   5  14        6.52       17.53     32.18 o 
   0   6  14      194.14      146.87    121.41 o 
   1   6  14        1.07       18.05     59.77 o 
   2   6  14       18.05        9.23     39.90 o 
   3   6  14        0.12      -21.38     37.70 o 
   4   6  14        2.68      -11.11     22.41 o 
   5   6  14        1.56       21.63     31.14 o 
   6   6  14       18.09        7.79     32.84 o 
   7   6  14      121.47      106.30     38.66 o 
   8   6  14       35.83       95.63     42.24 o 
   9   6  14        8.34       27.07     47.41 o 
   1   7  14       37.01       -9.01     38.62 o 
   2   7  14        0.96       26.57     36.64 o 
   3   7  14        3.65      -25.54     37.99 o 
   4   7  14       39.21       40.42     29.04 o 
   5   7  14        8.56       22.55     43.96 o 
   6   7  14       10.71       11.54     62.35 o 
   1   1  15      506.69      474.57     39.32 o 
   2   1  15     1605.76     1579.31     48.26 o 
   3   1  15      423.58      424.01     38.22 o 
   4   1  15      863.54      861.40     34.47 o 
   5   1  15       21.91       45.07     27.68 o 
   6   1  15     1545.96     1565.92     43.19 o 
   7   1  15        7.86       29.11     23.44 o 
   8   1  15       25.15       26.36     25.67 o 
   9   1  15       56.95       61.47     32.12 o 
  10   1  15        9.55       -1.57     33.01 o 
  11   1  15       22.34       61.03     38.14 o 
  12   1  15      356.20      377.18     48.83 o 
  13   1  15       59.49       83.07     38.10 o 
   0   2  15      561.86      609.53     52.06 o 
   1   2  15        0.44      -21.94     31.80 o 
   2   2  15       63.75       92.85     30.57 o 
   3   2  15      191.57      209.22     35.16 o 
   4   2  15      871.50      854.59     38.90 o 
   5   2  15      245.97      246.90     26.07 o 
   6   2  15      472.37      481.52     31.21 o 
   7   2  15      366.45      332.02     37.36 o 
   8   2  15      169.07      147.26     31.36 o 
   9   2  15        3.22       -9.88     32.44 o 
  10   2  15      119.25      110.71     37.60 o 
  11   2  15        0.01        0.90     31.25 o 
  12   2  15        7.46        8.70     39.32 o 
  13   2  15        1.77       33.77     40.34 o 
   1   3  15      125.37      111.47     26.49 o 
   2   3  15       44.71       44.62     25.91 o 
   3   3  15      399.50      436.44     28.33 o 
   4   3  15     1192.84     1168.68     39.44 o 
   5   3  15       67.24       66.91     23.60 o 
   6   3  15      455.24      473.08     37.14 o 
   7   3  15        4.40       45.57     31.51 o 
   8   3  15       33.21       26.49     23.43 o 
   9   3  15       55.44       26.34     24.87 o 
  10   3  15       16.59        6.72     29.94 o 
  11   3  15      222.51      217.89     37.10 o 
  12   3  15       64.21       99.40     41.48 o 
   0   4  15       48.15        2.71     36.16 o 
   1   4  15       29.16       24.92     56.77 o 
   2   4  15      434.75      468.01     58.37 o 
   3   4  15        4.92       22.36     47.05 o 
   4   4  15      465.80      474.39     51.10 o 
   5   4  15        1.36        9.83     24.47 o 
   6   4  15      419.04      418.99     26.96 o 
   7   4  15        8.21       10.45     24.07 o 
   8   4  15      168.12      146.90     27.59 o 
   9   4  15       51.75       43.84     32.65 o 
  10   4  15        6.35      -22.74     37.88 o 
  11   4  15        0.74       -3.18     33.31 o 
   1   5  15       22.40       19.56     77.36 o 
   2   5  15        6.64       21.48     24.94 o 
   3   5  15      188.34      184.24     40.63 o 
   4   5  15      155.72      133.25     30.61 o 
   5   5  15        1.04       27.19     42.42 o 
   6   5  15      107.80       91.20     45.07 o 
   7   5  15        0.08      -15.77     37.44 o 
   8   5  15        4.06       17.24     22.82 o 
   9   5  15      210.80      175.06     37.04 o 
  10   5  15       26.40        0.99     41.50 o 
   0   6  15        6.19       87.56    121.67 o 
   1   6  15       54.31      129.11     89.67 o 
   2   6  15      183.28      180.13     43.57 o 
   3   6  15      342.36      345.08     44.83 o 
   4   6  15        5.02        7.96     22.31 o 
   5   6  15       49.25       85.54     38.78 o 
   6   6  15       45.06       24.45     36.22 o 
   7   6  15       14.43       43.90     41.41 o 
   8   6  15       10.96       70.99     47.57 o 
   1   7  15        6.82      -29.28     43.05 o 
   2   7  15       56.93       30.64     49.63 o 
   3   7  15       47.92       22.63     46.02 o 
   4   7  15       21.11      -37.77     55.56 o 
   5   7  15       87.31       19.37     47.27 o 
   1   0  16       24.43       31.45     66.86 o 
   2   0  16      127.57      132.35     40.27 o 
   3   0  16      636.06      702.40     50.01 o 
   4   0  16      458.34      572.37     85.14 o 
   5   0  16      542.49      527.84     65.11 o 
   6   0  16      796.46      640.93     78.84 o 
   7   0  16      283.16      290.35     51.99 o 
   8   0  16       79.65       94.71     47.83 o 
   9   0  16      191.29       94.15     66.49 o 
  10   0  16      223.63      210.44     69.32 o 
  11   0  16       47.85       46.44     71.31 o 
  12   0  16        5.30       94.61     71.01 o 
  13   0  16       32.07      -31.00     71.29 o 
   1   1  16       43.71       33.72     37.78 o 
   2   1  16      396.38      464.83     42.65 o 
   3   1  16      147.70      139.77     37.34 o 
   4   1  16       99.27       92.86     30.55 o 
   5   1  16       11.91       68.00     34.83 o 
   6   1  16      971.70     1023.08     42.19 o 
   7   1  16      390.92      415.63     32.62 o 
   8   1  16       55.27       45.17     27.22 o 
   9   1  16       68.85       32.97     30.08 o 
  10   1  16      103.69       52.21     41.33 o 
  11   1  16       59.44       40.14     39.27 o 
  12   1  16        1.83      -25.55     39.19 o 
  13   1  16        8.89       21.58     41.94 o 
   0   2  16     1718.05     1747.13     76.32 o 
   1   2  16       88.41       89.25     33.21 o 
   2   2  16       20.19       -4.42     33.97 o 
   3   2  16       67.46       52.06     39.21 o 
   4   2  16      710.89      699.40     35.96 o 
   5   2  16       30.38       42.94     27.09 o 
   6   2  16     1533.45     1536.91     51.85 o 
   7   2  16       25.12       29.29     32.80 o 
   8   2  16       80.07       76.15     31.24 o 
   9   2  16       38.38      -15.85     34.03 o 
  10   2  16       77.25       38.55     34.90 o 
  11   2  16        0.07       -2.49     33.84 o 
  12   2  16       41.14       56.43     42.39 o 
   1   3  16      233.19      219.13     30.44 o 
   2   3  16      358.98      381.24     31.41 o 
   3   3  16      298.81      262.56     33.50 o 
   4   3  16      267.11      254.50     31.34 o 
   5   3  16       56.29       65.30     21.66 o 
   6   3  16      651.90      609.47     42.17 o 
   7   3  16        1.77      -34.39     35.87 o 
   8   3  16      280.69      262.74     44.31 o 
   9   3  16       11.58       20.70     37.12 o 
  10   3  16        4.30      -37.14     24.76 o 
  11   3  16        0.04       37.78     53.17 o 
  12   3  16       20.98       32.90     37.61 o 
   0   4  16        2.00       -1.91     21.13 o 
   1   4  16       44.31       28.70     28.11 o 
   2   4  16      272.68      202.14     38.86 o 
   3   4  16        3.37       -0.61     53.81 o 
   4   4  16       35.60       30.88     15.12 o 
   5   4  16       76.82       83.98     20.19 o 
   6   4  16       85.35       79.41     23.30 o 
   7   4  16       48.72       30.49     27.07 o 
   8   4  16       66.25       84.16     31.42 o 
   9   4  16       21.92        3.21     28.41 o 
  10   4  16       84.44      124.07     36.47 o 
  11   4  16        7.38      105.30     33.60 o 
   1   5  16       26.92       -8.53     76.40 o 
   2   5  16       20.73       17.46     19.16 o 
   3   5  16       52.55       49.10     40.88 o 
   4   5  16      172.79      161.07     26.92 o 
   5   5  16       17.39       41.29     43.83 o 
   6   5  16       17.22       34.54     44.09 o 
   7   5  16        0.21      -46.26     35.97 o 
   8   5  16        0.02       31.08     21.38 o 
   9   5  16        0.00        2.06     51.01 o 
   0   6  16       41.16      -26.22    119.63 o 
   1   6  16       26.24       50.48     86.61 o 
   2   6  16        4.89        7.37     38.44 o 
   3   6  16        1.80       52.20     39.53 o 
   4   6  16       56.90       46.59     26.58 o 
   5   6  16       69.48       82.43     33.97 o 
   6   6  16        1.20       20.81     32.22 o 
   7   6  16       27.61       26.80     41.59 o 
   8   6  16        0.94       16.03     49.81 o 
   1   7  16        7.68       88.16     85.75 o 
   2   7  16       32.52       50.56     47.30 o 
   3   7  16       34.76       -2.20     35.63 o 
   4   7  16       95.06      205.83     74.38 o 
   5   7  16        1.16      -17.65     45.50 o 
   1   1  17      408.10      365.14     42.78 o 
   2   1  17       11.13      -15.01     41.61 o 
   3   1  17        4.18      -22.65     23.73 o 
   4   1  17     1246.67     1371.73     45.47 o 
   5   1  17      547.40      530.64     40.55 o 
   6   1  17      143.32      120.49     35.75 o 
   7   1  17      723.38      720.14     46.34 o 
   8   1  17        0.15        3.09     33.66 o 
   9   1  17        8.37        4.10     38.66 o 
  10   1  17        0.26      -30.62     46.80 o 
  11   1  17       73.25       33.53     36.15 o 
  12   1  17      115.59       64.61     35.80 o 
   0   2  17        9.09      -13.26     51.65 o 
   1   2  17      625.72      678.78     40.42 o 
   2   2  17      460.11      432.27     38.50 o 
   3   2  17      142.02      129.44     39.10 o 
   4   2  17      396.44      362.00     33.09 o 
   5   2  17      572.69      625.04     38.07 o 
   6   2  17      665.93      645.02     30.77 o 
   7   2  17       16.40       10.63     20.61 o 
   8   2  17        9.06      -12.74     32.70 o 
   9   2  17        3.44      -23.39     37.46 o 
  10   2  17      242.66      239.80     49.05 o 
  11   2  17       13.22        0.92     37.02 o 
  12   2  17       54.74      108.02     37.07 o 
   1   3  17       11.78      -12.65     31.68 o 
   2   3  17      299.74      277.35     33.78 o 
   3   3  17      388.35      354.25     35.92 o 
   4   3  17      231.07      220.31     29.53 o 
   5   3  17      178.22      133.20     24.08 o 
   6   3  17      819.21      836.93     45.02 o 
   7   3  17       45.90       26.22     35.43 o 
   8   3  17        5.03       -4.37     30.39 o 
   9   3  17      143.59       96.20     26.03 o 
  10   3  17       33.68        3.65     29.27 o 
  11   3  17        2.56       27.25     39.99 o 
   0   4  17        6.00       13.83     27.92 o 
   1   4  17        1.63        4.10     15.26 o 
   2   4  17       35.41       50.08     34.64 o 
   3   4  17       38.34       -9.01     31.90 o 
   4   4  17       31.95       43.93     23.95 o 
   5   4  17        4.10       -4.96     19.80 o 
   6   4  17        4.11       18.04     25.48 o 
   7   4  17        8.67        4.31     25.87 o 
   8   4  17      119.41      108.58     28.02 o 
   9   4  17       33.35        4.23     32.15 o 
  10   4  17        4.80       31.81     32.96 o 
   1   5  17        8.41      -31.53     80.00 o 
   2   5  17       95.24      116.67     59.60 o 
   3   5  17       16.66       42.11     51.14 o 
   4   5  17        9.57       -3.63     43.69 o 
   5   5  17        1.24       82.75     47.14 o 
   6   5  17       49.29       69.01     46.35 o 
   7   5  17        0.84       -9.14     37.09 o 
   8   5  17        5.14       31.11     49.04 o 
   9   5  17        6.39        1.01     50.08 o 
   0   6  17       10.13      173.59    131.59 o 
   1   6  17       70.69       47.90     86.95 o 
   2   6  17      208.47      304.29     88.35 o 
   3   6  17       43.96       58.13     34.44 o 
   4   6  17       51.43       35.20     33.75 o 
   5   6  17        2.90       27.75     33.46 o 
   6   6  17        1.69        5.30     32.42 o 
   7   6  17        1.75       15.55     31.87 o 
   1   7  17      105.20      181.70     85.42 o 
   2   7  17       35.13       84.94     51.87 o 
   3   7  17        2.25       66.63     36.64 o 
   0   0  18     1924.21     1767.23    203.88 o 
   1   0  18        0.13       49.11     48.04 o 
   2   0  18      276.26      314.92     50.95 o 
   3   0  18      485.40      507.90     54.37 o 
   4   0  18      882.60      980.32     92.28 o 
   5   0  18     2105.61     2116.75    126.87 o 
   6   0  18     1856.10     1902.13     90.09 o 
   7   0  18      285.74      348.23     51.03 o 
   8   0  18      117.67      133.51     42.28 o 
   9   0  18       26.06       37.74     43.95 o 
  10   0  18      260.38      268.28     73.37 o 
  11   0  18        2.25       66.99     74.34 o 
  12   0  18       13.61      177.60     88.61 o 
   1   1  18        3.88       31.52     49.13 o 
   2   1  18      568.12      641.42     56.88 o 
   3   1  18      235.50      261.77     45.97 o 
   4   1  18       94.72       95.90     26.62 o 
   5   1  18     1154.55     1198.67     77.08 o 
   6   1  18      192.86      179.90     36.87 o 
   7   1  18     1396.32     1367.42     43.72 o 
   8   1  18       48.26       66.60     35.45 o 
   9   1  18       15.08       -2.30     39.96 o 
  10   1  18       10.36       24.41     49.19 o 
  11   1  18        2.00      -26.65     64.72 o 
  12   1  18        1.45       39.45     51.68 o 
   0   2  18      968.06     1084.24     75.21 o 
   1   2  18        4.43      -13.45     36.40 o 
   2   2  18      137.34      108.77     40.18 o 
   3   2  18      127.83      150.65     38.45 o 
   4   2  18      129.35       99.64     31.67 o 
   5   2  18      321.14      286.02     33.27 o 
   6   2  18      132.13      121.30     29.16 o 
   7   2  18       28.88       37.01     26.17 o 
   8   2  18        7.73      -49.02     38.28 o 
   9   2  18        4.00        4.57     37.02 o 
  10   2  18      113.64       91.07     34.65 o 
  11   2  18       10.00      -20.47     39.15 o 
  12   2  18       12.49       44.04     36.50 o 
   1   3  18       56.86       36.10     34.17 o 
   2   3  18       56.93       18.56     29.13 o 
   3   3  18       83.05       82.25     29.94 o 
   4   3  18      153.54      132.96     29.03 o 
   5   3  18        4.30       21.70     24.88 o 
   6   3  18        8.86      -38.34     37.68 o 
   7   3  18       45.44       33.12     35.06 o 
   8   3  18        0.01      -29.06     32.52 o 
   9   3  18        9.61       31.54     38.70 o 
  10   3  18        0.08       27.06     38.27 o 
  11   3  18      114.62       63.56     33.15 o 
   0   4  18       40.66       38.81     27.15 o 
   1   4  18       23.22       34.04     15.83 o 
   2   4  18       34.85       41.82     15.01 o 
   3   4  18       89.67       92.66     25.00 o 
   4   4  18       30.00       35.79     25.98 o 
   5   4  18      268.40      227.28     24.25 o 
   6   4  18       31.59       31.97     23.93 o 
   7   4  18        3.97       -6.08     29.74 o 
   8   4  18       81.92      107.37     26.80 o 
   9   4  18      209.98      187.14     31.64 o 
  10   4  18       10.24       43.55     31.51 o 
   1   5  18      235.74      327.75     85.31 o 
   2   5  18       15.82        3.23     40.81 o 
   3   5  18      134.54       61.84     44.78 o 
   4   5  18       39.71      106.96     50.56 o 
   5   5  18        0.01       29.31     46.73 o 
   6   5  18      222.93      245.93     61.09 o 
   7   5  18       11.62       80.18     36.87 o 
   8   5  18        2.64       43.97     32.46 o 
   0   6  18        0.92       64.91    127.01 o 
   1   6  18       36.87       81.14     91.08 o 
   2   6  18       24.42      111.91     85.51 o 
   3   6  18        0.63      -34.01     44.56 o 
   4   6  18        1.16       15.40     52.95 o 
   5   6  18        1.27       47.82     31.05 o 
   6   6  18       13.14       52.53     35.88 o 
   1   7  18        1.85       30.00     53.04 o 
   2   7  18       10.44       17.43     65.56 o 
   1   1  19      125.80      127.76     51.06 o 
   2   1  19      104.22      104.77     48.84 o 
   3   1  19       97.01      125.77     32.26 o 
   4   1  19      556.49      630.80     61.06 o 
   5   1  19       18.52       42.45     37.99 o 
   6   1  19      413.96      428.20     36.80 o 
   7   1  19       31.74       16.85     32.54 o 
   8   1  19       99.15       70.87     29.42 o 
   9   1  19       61.97      114.80     47.91 o 
  10   1  19        3.48       76.50     40.65 o 
  11   1  19       13.46       68.00     50.12 o 
   0   2  19       41.57       53.57     57.49 o 
   1   2  19        3.72      -18.37     40.75 o 
   2   2  19       72.82      105.18     42.00 o 
   3   2  19      129.04      123.02     39.96 o 
   4   2  19       20.97       23.95     36.59 o 
   5   2  19        5.70       20.13     31.27 o 
   6   2  19        5.96        9.56     29.76 o 
   7   2  19       54.81       36.98     30.90 o 
   8   2  19        5.89       24.05     41.70 o 
   9   2  19      114.89      100.03     35.69 o 
  10   2  19       41.29       37.33     42.62 o 
  11   2  19        2.71      -71.13     66.93 o 
   1   3  19        1.89       14.27     32.48 o 
   2   3  19        3.78        5.53     31.85 o 
   3   3  19       56.74       31.87     31.53 o 
   4   3  19      170.17      166.89     34.17 o 
   5   3  19        5.91       10.36     25.95 o 
   6   3  19      133.67      119.78     25.67 o 
   7   3  19        0.89       13.10     41.48 o 
   8   3  19       51.48       78.16     41.06 o 
   9   3  19        0.16       18.76     39.94 o 
  10   3  19        2.33      -39.15     28.84 o 
   0   4  19       46.68       26.65     25.54 o 
   1   4  19        4.85        7.74     18.85 o 
   2   4  19      416.90      376.50     21.05 o 
   3   4  19        7.91       -2.46     25.29 o 
   4   4  19       63.41       87.67     27.65 o 
   5   4  19       78.43       41.97     18.57 o 
   6   4  19        1.71      -23.26     43.16 o 
   7   4  19        0.29       20.22     25.21 o 
   8   4  19       39.89       43.46     25.00 o 
   9   4  19        4.51      -41.17     27.73 o 
   1   5  19       63.21        8.46     80.34 o 
   2   5  19        5.70       16.79     33.89 o 
   3   5  19       12.00       21.04     45.54 o 
   4   5  19      164.05      160.85     50.90 o 
   5   5  19        0.02      -23.76     53.73 o 
   6   5  19        0.81      -71.66     47.77 o 
   7   5  19        3.61       12.19     42.29 o 
   8   5  19       28.19       44.97     49.46 o 
   0   6  19       50.33      -19.60    129.81 o 
   1   6  19       18.36       31.95    163.41 o 
   2   6  19       18.76       25.75     94.32 o 
   3   6  19        0.02       59.54     46.58 o 
   4   6  19       27.83      -18.26     69.71 o 
   5   6  19       10.48       50.87     55.93 o 
   0   0  20      740.31      699.97    185.05 o 
   1   0  20        7.12      -34.81     63.49 o 
   2   0  20       44.65       33.45     54.85 o 
   3   0  20      504.38      484.01     58.73 o 
   4   0  20        1.63        0.69     51.62 o 
   5   0  20     4463.68     4607.12    176.94 o 
   6   0  20      444.61      431.15     70.95 o 
   7   0  20       19.24       49.57     41.68 o 
   8   0  20      108.26      155.80     49.52 o 
   9   0  20        3.55       25.92     45.63 o 
  10   0  20       12.13      -71.05     82.92 o 
  11   0  20        1.55       37.26     76.00 o 
   1   1  20      232.23      268.62     49.75 o 
   2   1  20        9.92        8.07     35.64 o 
   3   1  20       39.23       50.28     33.09 o 
   4   1  20      627.02      677.31     59.29 o 
   5   1  20      546.89      574.92     43.42 o 
   6   1  20       41.91       92.57     36.29 o 
   7   1  20      726.74      637.91     39.68 o 
   8   1  20      130.35      116.07     26.80 o 
   9   1  20       20.76       21.76     24.77 o 
  10   1  20        0.02       12.39     40.24 o 
  11   1  20        8.73      -59.45     56.96 o 
   0   2  20      282.17      323.20     58.44 o 
   1   2  20       72.99      117.29     40.45 o 
   2   2  20      155.56      143.27     42.55 o 
   3   2  20      209.88      209.34     38.64 o 
   4   2  20        2.37        5.53     34.36 o 
   5   2  20       96.79       80.56     36.49 o 
   6   2  20      201.54      162.80     30.35 o 
   7   2  20        5.28        3.52     28.71 o 
   8   2  20       41.26       64.98     44.29 o 
   9   2  20       86.84       91.09     34.69 o 
  10   2  20      123.55      102.66     44.72 o 
  11   2  20        3.03       91.02     51.96 o 
   1   3  20       41.19       43.09     33.38 o 
   2   3  20      199.03      125.01     33.23 o 
   3   3  20       46.33       59.18     32.16 o 
   4   3  20      270.93      252.09     28.57 o 
   5   3  20      110.06      100.03     20.73 o 
   6   3  20       80.00       65.69     23.31 o 
   7   3  20       62.44       81.25     46.79 o 
   8   3  20        4.44       85.81     43.20 o 
   9   3  20        4.25      -21.77     31.19 o 
  10   3  20        2.28       20.26     26.16 o 
   0   4  20       68.74       23.44     46.68 o 
   1   4  20      178.33       81.53     22.17 o 
   2   4  20       62.51       78.28     31.80 o 
   3   4  20        0.02       -0.51     23.84 o 
   4   4  20        2.82       22.03     24.10 o 
   5   4  20        1.07        3.61     22.69 o 
   6   4  20       19.90       84.54     32.99 o 
   7   4  20      118.95      107.47     37.41 o 
   8   4  20       25.49       23.32     25.27 o 
   9   4  20      136.23      104.52     31.61 o 
   1   5  20       53.97      230.37     87.83 o 
   2   5  20       36.02       33.80     35.00 o 
   3   5  20       15.17       60.99     45.70 o 
   4   5  20        2.05       41.62     49.40 o 
   5   5  20       42.28       45.48     54.17 o 
   6   5  20       47.01      116.04     55.64 o 
   7   5  20        4.02       -9.48     45.19 o 
   0   6  20        7.28       30.80    129.30 o 
   1   6  20        1.03       37.16    110.21 o 
   2   6  20        9.42       19.86     83.19 o 
   3   6  20       73.77       18.97     66.17 o 
   4   6  20       12.08      108.85     72.95 o 
   1   1  21        0.51       30.68     53.24 o 
   2   1  21       74.83      122.82     35.46 o 
   3   1  21       27.76       48.35     33.50 o 
   4   1  21      751.51      782.69     58.23 o 
   5   1  21      121.63      126.47     38.45 o 
   6   1  21        0.10       -3.34     32.64 o 
   7   1  21      178.35      216.22     35.29 o 
   8   1  21        2.31      -34.42     34.52 o 
   9   1  21       12.52       -3.64     18.12 o 
  10   1  21        1.63       40.38     42.55 o 
   0   2  21      536.21      524.26     96.21 o 
   1   2  21       86.69       91.34     38.05 o 
   2   2  21      126.99      159.17     45.15 o 
   3   2  21       23.43       12.88     20.64 o 
   4   2  21       90.95      116.48     37.33 o 
   5   2  21      630.00      650.00     38.41 o 
   6   2  21      105.81       56.14     30.78 o 
   7   2  21        6.33       17.65     24.16 o 
   8   2  21       31.00       21.65     48.84 o 
   9   2  21       30.04       21.78     34.73 o 
  10   2  21       48.55       19.47     44.84 o 
   1   3  21      227.17      164.85     34.78 o 
   2   3  21       57.04       49.36     31.37 o 
   3   3  21       44.21       50.87     31.09 o 
   4   3  21       32.26       39.22     27.65 o 
   5   3  21       60.55       35.63     24.53 o 
   6   3  21       71.86      102.18     38.42 o 
   7   3  21      207.92      224.44     44.39 o 
   8   3  21        0.25       43.12     41.71 o 
   9   3  21       23.73       54.69     31.85 o 
   0   4  21       38.53       19.08     27.75 o 
   1   4  21        8.59      -13.39     19.54 o 
   2   4  21        0.63        5.97     22.70 o 
   3   4  21       51.49       35.54     24.84 o 
   4   4  21        3.67       10.88     27.76 o 
   5   4  21        0.24        0.69     28.99 o 
   6   4  21        4.12        1.31     50.95 o 
   7   4  21       11.57       39.21     25.71 o 
   8   4  21       14.36       -1.87     27.28 o 
   1   5  21       53.77      107.41     87.17 o 
   2   5  21        4.58      -30.57     37.58 o 
   3   5  21        0.00       64.66     67.88 o 
   4   5  21        0.15        0.98     67.38 o 
   5   5  21       12.84       80.73     54.59 o 
   6   5  21        3.68       16.78     51.87 o 
   0   6  21        7.71       28.00    169.77 o 
   1   6  21       14.20       70.40     95.80 o 
   2   6  21       90.48      278.03    117.58 o 
   1   0  22       27.78       43.35     56.25 o 
   2   0  22      200.48      181.40     56.01 o 
   3   0  22      186.41      157.25     56.39 o 
   4   0  22       54.06       23.17     54.21 o 
   5   0  22        5.38       43.28     49.77 o 
   6   0  22      162.32       40.55     53.20 o 
   7   0  22       15.12       87.48     44.88 o 
   8   0  22       53.03       80.32     50.01 o 
   9   0  22       31.92        4.10     46.61 o 
  10   0  22       74.41      146.48     75.78 o 
   1   1  22       10.11       -0.24     46.97 o 
   2   1  22        0.06       30.33     37.03 o 
   3   1  22       46.53       50.76     36.61 o 
   4   1  22       24.88       -7.45     24.06 o 
   5   1  22       20.83       -1.57     37.82 o 
   6   1  22        2.12       -7.12     37.01 o 
   7   1  22       26.45      -13.32     36.47 o 
   8   1  22       18.68        5.94     31.42 o 
   9   1  22        4.91      -17.48     29.62 o 
  10   1  22       49.54       18.75     43.27 o 
   0   2  22        4.10      -29.26     52.92 o 
   1   2  22      142.51      100.75     37.58 o 
   2   2  22       10.32      -24.45     40.80 o 
   3   2  22        6.52       18.85     19.34 o 
   4   2  22      600.84      625.48     39.60 o 
   5   2  22      220.90      200.13     35.70 o 
   6   2  22      313.31      204.29     36.80 o 
   7   2  22       34.30       22.57     25.18 o 
   8   2  22       91.10       58.00     51.55 o 
   9   2  22       12.28       20.44     38.68 o 
   1   3  22       13.41       22.15     31.62 o 
   2   3  22        2.71       55.30     33.14 o 
   3   3  22       42.39       71.26     33.41 o 
   4   3  22       96.86       82.44     26.97 o 
   5   3  22        0.11      -28.02     25.01 o 
   6   3  22       10.31       87.80     27.02 o 
   7   3  22       19.70       -1.93     42.72 o 
   8   3  22       78.52       85.07     44.32 o 
   0   4  22       30.29       52.62     56.44 o 
   1   4  22       35.52       19.02     21.32 o 
   2   4  22       24.22       42.66     23.00 o 
   3   4  22       17.02        9.28     43.81 o 
   4   4  22        2.62      -24.09     30.20 o 
   5   4  22        5.44       -9.18     34.38 o 
   6   4  22       39.30       86.42     33.99 o 
   7   4  22        1.64       98.09     61.71 o 
   1   5  22        1.98      110.81     90.90 o 
   2   5  22       60.23       52.98     88.45 o 
   3   5  22       12.22       32.06     40.73 o 
   4   5  22       37.15       42.55     50.54 o 
   5   5  22        3.24        1.01     91.68 o 
   1   1  23        4.67        2.39     39.44 o 
   2   1  23      250.74      270.33     43.21 o 
   3   1  23      465.58      500.54     41.59 o 
   4   1  23        6.61      -24.76     25.70 o 
   5   1  23        1.76      -12.59     39.20 o 
   6   1  23      185.97      176.87     39.00 o 
   7   1  23       92.30       87.51     37.44 o 
   8   1  23       84.37       77.59     33.20 o 
   9   1  23        4.40       -2.32     38.21 o 
   0   2  23      152.83      139.22     57.65 o 
   1   2  23       98.08       68.71     41.19 o 
   2   2  23      310.90      338.61     42.61 o 
   3   2  23        6.53        2.11     25.84 o 
   4   2  23      110.81      130.10     31.84 o 
   5   2  23      143.14      154.86     39.01 o 
   6   2  23       85.76       50.36     32.59 o 
   7   2  23      160.27      141.11     29.25 o 
   8   2  23      108.12       93.28     56.31 o 
   9   2  23        6.84       77.30     62.26 o 
   1   3  23        0.07       -8.34     32.50 o 
   2   3  23        4.66       28.95     32.56 o 
   3   3  23       47.61       63.87     39.17 o 
   4   3  23      297.53      275.31     32.62 o 
   5   3  23        7.58       19.10     24.18 o 
   6   3  23      168.62      157.67     38.97 o 
   7   3  23        0.18      -20.67     41.43 o 
   8   3  23       66.73      106.08     38.77 o 
   0   4  23       23.62       12.52     45.76 o 
   1   4  23        4.14       24.60     20.86 o 
   2   4  23      108.02       53.48     23.59 o 
   3   4  23        4.87       -9.96     28.74 o 
   4   4  23       42.16       16.34     28.68 o 
   5   4  23       27.35       77.93     37.57 o 
   6   4  23       42.21       73.05     43.56 o 
   1   5  23       14.56      -28.73    120.52 o 
   2   5  23       30.51      -16.98     88.99 o 
   3   5  23        5.14       10.41     65.76 o 
   4   5  23       74.50      100.89     66.93 o 
   0   0  24       17.02      142.28     81.96 o 
   1   0  24      469.50      525.59     69.65 o 
   2   0  24       50.30       75.98     68.29 o 
   3   0  24      133.66      141.77     57.31 o 
   4   0  24        0.78      -76.51     51.54 o 
   5   0  24       16.48       30.96     52.01 o 
   6   0  24       41.99      -30.94     45.70 o 
   7   0  24       73.39       17.07     45.72 o 
   8   0  24       46.88       39.15     48.40 o 
   1   1  24       76.24       62.42     41.35 o 
   2   1  24       99.17      100.08     36.83 o 
   3   1  24        0.48       -0.57     38.56 o 
   4   1  24        0.55       17.96     32.41 o 
   5   1  24       35.30       24.73     35.53 o 
   6   1  24        0.14      -34.94     40.92 o 
   7   1  24        0.34       26.27     36.73 o 
   8   1  24        8.58       22.38     38.60 o 
   0   2  24      105.12       43.09     59.48 o 
   1   2  24        6.54      -23.23     44.26 o 
   2   2  24       96.53       69.04     40.87 o 
   3   2  24        6.81      -19.79     24.19 o 
   4   2  24        4.27        9.14     30.44 o 
   5   2  24       11.08       17.76     33.95 o 
   6   2  24       47.33       85.62     32.77 o 
   7   2  24       26.56       12.18     40.91 o 
   8   2  24        8.74       18.61     48.83 o 
   1   3  24       12.37       27.12     36.34 o 
   2   3  24       26.97       45.72     32.94 o 
   3   3  24      193.89      189.88     38.94 o 
   4   3  24        0.18        4.60     25.94 o 
   5   3  24        0.50       16.65     25.02 o 
   6   3  24       54.37      108.59     41.94 o 
   7   3  24       46.63      103.66     40.82 o 
   0   4  24       12.08        9.32     30.14 o 
   1   4  24       67.24       52.86     20.61 o 
   2   4  24        6.29        1.98     30.45 o 
   3   4  24      118.29       93.17     41.37 o 
   4   4  24       37.76       35.68     28.68 o 
   5   4  24        7.84      -29.05     37.77 o 
   1   5  24        8.03      -34.87     92.54 o 
   1   1  25       15.33       17.63     37.27 o 
   2   1  25       17.61       17.06     35.30 o 
   3   1  25      119.37      107.68     37.84 o 
   4   1  25       58.45       35.71     36.85 o 
   5   1  25        3.22       17.47     33.01 o 
   6   1  25       62.81       91.79     35.39 o 
   7   1  25        5.63        6.55     38.19 o 
   0   2  25        0.10      -15.28     62.91 o 
   1   2  25       14.01       -2.53     42.53 o 
   2   2  25        0.06      -10.20     32.35 o 
   3   2  25        1.91      -11.92     22.56 o 
   4   2  25       12.89      -13.83     34.34 o 
   5   2  25        5.34        5.28     34.30 o 
   6   2  25        3.01      -55.08     36.72 o 
   7   2  25        1.85       29.34     37.13 o 
   1   3  25       31.86       30.20     33.86 o 
   2   3  25       16.00       19.40     35.59 o 
   3   3  25       51.01       62.38     27.87 o 
   4   3  25       18.53       66.60     25.31 o 
   5   3  25        7.05       21.37     24.95 o 
   6   3  25      121.87      120.28     42.83 o 
   0   4  25       10.04      -11.36     27.35 o 
   1   4  25        9.74       20.99     38.10 o 
   2   4  25       89.87       47.50     44.78 o 
   3   4  25        2.69       -4.51     34.97 o 
   0   0  26     1032.80      999.09    253.39 o 
   1   0  26       17.76       35.94     48.61 o 
   2   0  26      139.72       71.26     53.05 o 
   3   0  26      105.31       67.47     52.00 o 
   4   0  26       63.32       85.77     52.25 o 
   5   0  26       31.96        7.88     49.56 o 
   6   0  26       18.50      103.15     57.43 o 
   1   1  26        1.65       43.78     37.42 o 
   2   1  26       29.73        7.68     35.59 o 
   3   1  26       99.52       69.45     35.79 o 
   4   1  26        1.27       24.02     34.65 o 
   5   1  26        3.84        0.20     39.39 o 
   6   1  26        3.53      -20.08     37.72 o 
   0   2  26       23.63       80.51     57.79 o 
   1   2  26       88.52       99.87     41.95 o 
   2   2  26        0.01        7.41     33.05 o 
   3   2  26        0.71       -8.73     26.44 o 
   4   2  26        6.31       44.05     36.10 o 
   5   2  26       68.01       93.46     31.99 o 
   6   2  26       14.64       29.09     31.41 o 
   1   3  26        2.28       27.30     35.51 o 
   2   3  26       51.42       98.50     38.37 o 
   3   3  26       15.14       21.50     29.86 o 
   4   3  26       19.12       50.26     30.42 o 
   1   1  27        0.05       16.85     36.97 o 
   2   1  27        4.23      -22.40     37.32 o 
   3   1  27        5.75       35.09     35.45 o 
   4   1  27       10.10       45.81     39.04 o 
   5   1  27        6.18       25.47     45.97 o 
   0   2  27      261.57      186.80     60.24 o 
   1   2  27        0.27      -23.16     37.29 o 
   2   2  27       15.56       20.27     32.94 o 
   3   2  27        0.65       31.80     32.87 o 
   4   2  27       21.89       76.38     34.86 o 
   1   3  27       25.36        3.30     33.45 o 
   2   3  27       13.19       21.92     35.12 o 
   0   0  28       26.42        9.15     67.96 o 
   1   0  28       64.61       45.98     50.26 o 
   2   0  28        0.93        9.03     53.82 o 
   3   0  28        4.75       19.42     54.95 o 
   1   1  28        6.23       17.37     37.07 o 
   2   1  28        2.50       28.52     40.12 o 
   3   1  28        0.29       18.89     39.30 o 
   0   2  28      177.32      257.97     57.94 o 
   1   2  28       37.59       28.04     34.67 o 
                                                 
